# Supplementary material for: Integrated Transcriptomic and Translatomic Inquiry of the Role of Betaine on Lipid Metabolic Dysregulation Induced by a High-Fat Diet
Source: Front Nutr. 2021 Oct 11;8:751436. doi: 10.3389/fnut.2021.751436 (PMC8542779; doi:10.3389/fnut.2021.751436)
Supplement: Supplementary file 1 [file Table_1.XLSX]

## Sheet: RC_RPKM
geneID	RNA_M1_RPKM	RNA_M2_RPKM	RNA_M_RPKM	RNA_B1_RPKM	RNA_B2_RPKM	RNA_B_RPKM
Itm2a	0	0.0518216	0.0259108	0.46207	0.101657	0.281864
Sergef	3.05427	2.66462	2.85945	3.12942	3.7499	3.43966
Chil5	0	0	0	0	0	0
Fam109a	8.70398	4.59989	6.65194	2.75461	3.52888	3.14174
Dhx9	6.48782	6.25175	6.36978	10.9046	8.90723	9.9059
Ssu72	10.7562	9.61717	10.1867	26.016	18.1035	22.0598
Olfr1018	0	0	0	0	0	0
Fam71e2	0.0319146	0	0.0159573	0	0	0
Eif2b2	10.6859	8.85248	9.7692	11.5803	13.4722	12.5262
Mks1	1.16031	1.57345	1.36688	0.506421	1.14578	0.826102
Hebp2	0.134693	0.044279	0.0894859	0.20902	0.144768	0.176894
Vps28	31.522	40.7634	36.1427	48.7288	59.8123	54.2706
Setd6	20.5009	15.7086	18.1047	10.3123	11.6633	10.9878
Gstm2	43.5734	27.7063	35.6398	71.5163	78.8588	75.1875
Spn-ps	0	0	0	0	0	0
Psma4	100.073	118.294	109.183	108.185	100.915	104.55
Pex19	24.2665	22.3385	23.3025	41.7519	31.3687	36.5603
Katnbl1	1.87393	2.08279	1.97836	2.03099	1.13173	1.58136
Tsnaxip1	0	0	0	0.0200718	0	0.0100359
Bcl7a	12.315	17.3409	14.8279	2.91144	5.88005	4.39575
Mir5134	0	0	0	0	0	0
Dio1	48.7414	60.1874	54.4644	73.4585	77.9918	75.7252
Bnip3l	14.5706	13.7428	14.1567	19.3359	15.0341	17.185
Mir7238	0	0	0	0	0	0
Capzb	45.7425	46.1719	45.9572	60.0008	54.8726	57.4367
Dnajc21	13.7842	10.8342	12.3092	10.1336	7.11135	8.62247
Cachd1	0.138174	0.289575	0.213875	0.223357	0.222765	0.223061
Gm6654	1.0959	2.83711	1.96651	2.83442	0.79507	1.81475
Olfr955	0	0	0	0	0	0
Snip1	8.07751	7.23871	7.65811	4.82699	4.28141	4.5542
Ptgr1	0.448336	0.763728	0.606032	1.43365	1.20906	1.32136
Gm6566	0.732944	0.722845	0.727894	0.682442	0.992591	0.837517
Vmn1r5	0	0	0	0.0467919	0	0.023396
Npy	0	0	0	0.0786503	0	0.0393251
B9d2	5.87934	7.86917	6.87425	3.60605	8.2871	5.94658
Ap5s1	23.2586	17.7055	20.4821	16.116	17.8636	16.9898
Syt2	0	0	0	0	0	0
Ppia	301.073	339.785	320.429	830.099	775.048	802.573
Phax	10.4645	10.365	10.4147	10.334	8.15062	9.2423
Lnx2	4.37927	3.2392	3.80923	3.03667	3.98054	3.5086
Gm10768	210.797	251.773	231.285	72.9542	87.757	80.3556
Itgb7	0.994161	1.23349	1.11382	0.962157	0.951335	0.956746
Rplp2	258.236	352.483	305.359	345.515	481.412	413.464
Strbp	2.9585	2.48835	2.72342	2.43121	1.75566	2.09343
Snhg4	2.68215	3.3065	2.99433	1.11764	1.29726	1.20745
4930444G20Rik	0.0484215	0.0477543	0.0480879	0	0.0936785	0.0468392
Olfr799	0	0	0	0	0	0
Gm10220	0	0	0	0	0	0
Dhrs2	0	0	0	0	0	0
Ankk1	0	0	0	0	0	0
Ttll11	0.188117	0.185525	0.186821	0.194617	0.225296	0.209956
Fam187b	2.29699	1.80066	2.04883	2.74195	4.02607	3.38401
B3gnt3	1.26469	0.563282	0.913988	0.780815	0.841888	0.811352
4930465K10Rik	0	0	0	0	0	0
4930467E23Rik	0	0.163331	0.0816656	0.0856677	0.0640806	0.0748741
Olfr1221	0	0	0	0	0	0
Mir127	0	0	0	0	0	0
Zdhhc23	0	0.132352	0.0661759	0	0.0432719	0.021636
Psmg2	8.0167	7.02777	7.52224	10.5975	9.60857	10.103
Mir7036b	0	0	0	0	0	0
Mir5108	0	0	0	0	0	0
Mettl22	3.13497	3.34942	3.24219	5.74332	5.9387	5.84101
Adrb1	0.447534	0.305562	0.376548	0.37396	0.466211	0.420085
Ifi30	14.3361	17.5008	15.9185	16.0524	20.4632	18.2578
Lrrn4cl	0.0995986	0.130968	0.115284	0.0686934	0.149869	0.109281
Hprt	33.2465	30.9076	32.0771	47.3839	38.8218	43.1029
Gkn1	0	0	0	0	0	0
Gm4736	0	0	0	0	0	0
Fabp9	0	0	0	0	0	0
Snora31	0	0.755115	0.377557	0	0	0
Fignl2	8.9871	10.5716	9.77935	3.08867	4.71798	3.90332
Mir7071	0	0	0	0	0	0
Tlr9	0	0	0	0.0255596	0.0477973	0.0366785
Olfr1466	0	0	0	0	0	0
Kcnh1	0	0	0	0	0	0
Btbd35f20	0	0	0	0	0	0
Spaca7	0	0	0	0	0	0
Lrat	1.25049	1.61272	1.4316	4.61915	1.43707	3.02811
Otop2	0	0	0	0	0	0
Rnf115	7.64785	7.16909	7.40847	11.4177	8.69198	10.0549
Hdgf	50.3449	52.9286	51.6368	81.1103	52.3455	66.7279
Chst12	1.20037	0.757651	0.979011	0.32288	0.278675	0.300778
1700019D03Rik	0.205646	0	0.102823	0	0	0
Otx2os1	0	0	0	0	0	0
Sowahc	1.72953	1.49952	1.61453	1.63199	1.25017	1.44108
Nup188	6.07994	4.65374	5.36684	1.68203	2.34081	2.01142
Vmn1r184	0	0	0	0	0	0
Gpx2	0	0	0	0	0.051829	0.0259145
4930423M02Rik	0	0	0	0	0	0
Mir6925	0	0	0	0	0	0
Olfr1084	0	0	0	0	0	0
Msmb	0	0	0	0	0	0
Pithd1	5.29692	6.21374	5.75533	13.5268	13.2681	13.3974
Ptprb	4.35539	4.30248	4.32894	3.26583	2.52088	2.89336
Rab9b	0	0	0	0	0	0
Ccdc155	0	0	0	0	0.0250233	0.0125117
Mir6909	0	0	0	0	0	0
Vsig8	0	0	0	0	0	0
Tmem88b	1.92707	2.72894	2.328	0.766789	1.09934	0.933064
Prkag2	20.463	13.9013	17.1822	8.18113	5.38114	6.78113
Nmt1	20.6221	20.614	20.6181	31.5435	31.2613	31.4024
Cd22	0.539743	0.511014	0.525379	0.335036	0.236688	0.285862
Slc15a1	0	0.0270806	0.0135403	0.0284078	0.0354156	0.0319117
Mir5710	0	0	0	0	0	0
Batf3	5.41987	3.91981	4.66984	1.12143	1.47574	1.29859
Fut4-ps1	0	0	0	0	0	0
Slc47a1	209.144	194.03	201.587	62.1763	70.6281	66.4022
Sharpin	34.4898	34.0634	34.2766	14.4364	18.2849	16.3607
Pbx4	0.254653	0.376716	0.315685	0.526904	0.656885	0.591895
Nup210	1.3043	2.28413	1.79421	1.55744	1.56432	1.56088
Dnaic1	0	0.0339514	0.0169757	0.0178076	0.0444011	0.0311043
Nos1	0.0176904	0	0.00884522	0.00457542	0	0.00228771
4930565N06Rik	0.177472	0.140021	0.158747	0.44065	0.137338	0.288994
Sod2	45.5458	45.825	45.6854	57.49	58.6277	58.0589
Cdk6	1.28014	2.61308	1.94661	2.66029	2.18384	2.42207
C1rl	30.826	34.1382	32.4821	49.1336	40.9893	45.0614
Tcea2	2.13833	2.03615	2.08724	0.190708	0.760812	0.47576
Fam83h	5.55938	5.57603	5.5677	2.71923	2.69496	2.7071
Il17ra	8.74825	5.7305	7.23937	3.73195	5.89233	4.81214
Bdkrb1	0.181044	0.119033	0.150038	0.0312166	0	0.0156083
Sgk1	8.42407	9.57367	8.99887	6.22997	5.45376	5.84186
Aig1	2.74128	2.70351	2.7224	6.99752	5.38027	6.1889
Atp6v1e1	26.4243	33.0846	29.7544	73.3909	72.1124	72.7517
D430042O09Rik	2.68718	3.89327	3.29023	2.14235	2.57258	2.35746
Mir378d	0	0	0	0	0	0
Sufu	0.967155	1.32788	1.14752	0.84362	0.721537	0.782579
Iltifb	0	0	0	0	0	0
Zscan22	1.81611	3.3303	2.5732	1.4385	1.51887	1.47869
Olfr902	0	0	0	0	0	0
Gm8994	0.0545165	0	0.0272582	0	0.0351567	0.0175784
H2al1h	0	0	0	0	0	0
Defa35	0	0	0	0	0	0
Olfr862	0	0	0	0	0	0
Olfr279	0	0	0	0	0	0
Dda1	23.8675	16.6258	20.2467	11.7494	15.6492	13.6993
Ptprk	5.35878	4.23069	4.79474	4.99099	3.59008	4.29053
Mdc1	0.933127	1.49544	1.21428	1.45409	1.0606	1.25734
Kit	2.13517	3.41164	2.77341	0.753439	0.992673	0.873056
Gata1	0	0	0	0	0	0
Cnga4	0	0	0	0.0178866	0.022299	0.0200928
Apol7c	0.0839084	0.0827523	0.0833304	0.0868077	0.0270555	0.0569316
Neil2	0.0448038	0.486051	0.265427	0.208583	0.144466	0.176525
Rad51d	2.35179	2.64554	2.49866	2.1796	2.14855	2.16408
H2-Bl	4.05197	4.86802	4.46	2.85817	1.71036	2.28426
Cacfd1	12.6446	16.2679	14.4563	12.0318	15.2683	13.65
Atp7b	2.89428	4.34443	3.61936	3.09786	1.90169	2.49977
Grem2	2.99969	2.52928	2.76448	2.49925	1.84584	2.17255
Glt6d1	0	0	0	0	0	0
Gli1	0.257591	0.138568	0.19808	0.0605663	0.120812	0.0906889
Il10rb	7.50931	8.09156	7.80043	3.81245	4.69316	4.25281
Gm17733	0	0	0	0	0	0
Fstl3	0	0.0433041	0.021652	0.158992	0.113265	0.136128
Ccdc71	3.36616	4.35381	3.85999	4.83836	4.57287	4.70561
Rho	0.132501	0	0.0662503	0.0137079	0.0170895	0.0153987
Nt5dc1	2.25176	2.37495	2.31335	6.00186	2.25885	4.13035
Obox5	0	0	0	0	0	0
Gm29089	0	0	0	0	0	0
A930016O22Rik	0	0.0360038	0.0180019	0	0	0
4931428F04Rik	1.44815	1.78524	1.61669	0.674183	1.16735	0.920769
Rbbp6	23.2958	22.2926	22.7942	7.74972	7.50259	7.62616
4922502N22Rik	0	0	0	0	0	0
Gbf1	10.3425	8.04638	9.19444	6.38943	6.46235	6.42589
Plp1	3.06178	2.4595	2.76064	0.293766	0.318465	0.306116
Gm7030	0.763109	2.06963	1.41637	2.07238	1.96846	2.02042
Slc6a20b	0	0	0	0	0	0
Tst	226.67	214.827	220.749	276.109	358.047	317.078
Bpifb6	0	0	0	0	0	0
Mir7030	0	0	0	0	0	0
Nid2	1.05349	1.41994	1.23672	1.20797	0.917163	1.06256
Fam117b	1.48761	0.871097	1.17935	0.873708	0.729492	0.8016
C1qtnf7	0.6058	0.331919	0.468859	0.348185	0.607709	0.477947
4930474H20Rik	0	0	0	0	0	0
Pcdhga2	0.0378023	0.0372814	0.0375418	0	0	0
Crabp2	0	0	0	0	0	0
Ehmt1	24.0729	19.0238	21.5483	4.77834	8.04711	6.41272
Ubr3	10.7286	10.0261	10.3773	11.8019	7.16504	9.48348
Gm23284	0	0	0	0	0	0
Asic3	1.19502	0.989983	1.0925	0.0989047	0.277432	0.188169
Dnajc7	30.8597	30.1785	30.5191	18.3613	19.9248	19.1431
Csn3	0	0	0	0	0	0
Tor3a	3.64745	2.95022	3.29883	1.34379	2.45371	1.89875
Ccdc134	9.98295	10.7767	10.3798	2.02371	3.39291	2.70831
Adgre5	14.1916	12.7754	13.4835	4.62367	6.98807	5.80587
Il4i1	0	0	0	0.0433402	0	0.0216701
Nup37	1.06362	1.90125	1.48244	2.88848	1.58617	2.23732
Sppl2b	17.9639	18.7481	18.356	5.61249	10.004	7.80824
Cxcl13	0.295196	0.218346	0.256771	0.534443	0.380733	0.457588
Aimp1	16.356	23.7437	20.0499	23.5236	26.5171	25.0204
Rpl24	385.327	407.544	396.435	303.717	379.455	341.586
Phospho1	1.25713	0.531348	0.89424	3.15853	6.39876	4.77865
Mrpl48	24.8117	23.041	23.9263	33.8663	36.0307	34.9485
Mlf2	33.9527	35.9282	34.9404	88.4845	74.4374	81.4609
Popdc2	0.156772	0.0773061	0.117039	0.202736	0.1011	0.151918
Malat1	76.7283	88.8844	82.8064	91.6396	71.0533	81.3464
Dock6	14.8501	11.2162	13.0332	5.42313	5.47957	5.45135
Timp1	0.741088	0	0.370544	0.109528	0.341367	0.225448
Mup14	8.14945	75.257	41.7032	189.076	277.523	233.299
Foxe1	0	0	0	0	0	0
1700123O12Rik	0	0	0	0	0	0
Mir467a-4	0	0	0	0	0	0
Zfp703	2.92068	2.98712	2.9539	2.15429	2.35437	2.25433
Tmigd1	0	0.185738	0.0928691	0.0324735	0.0809686	0.056721
Fam207a	36.4845	23.7208	30.1026	11.6743	18.244	14.9592
Olfr374	0	0	0	0	0	0
Wls	1.14587	1.55768	1.35177	1.44178	0.738951	1.09037
Wdr3	6.37905	4.83555	5.6073	3.90792	2.77475	3.34134
Ctbp2	1.78655	1.39625	1.5914	0.767211	0.391284	0.579248
Casp12	1.05341	0.779174	0.916293	0.510849	0.318435	0.414642
Itpripl2	0.424774	0.492849	0.458811	0.704415	0.555916	0.630165
2210416O15Rik	0.114035	0	0.0570176	0.206457	0.110309	0.158383
Ankmy1	0	0.052109	0.0260545	0	0.0170368	0.00851841
Zdhhc11	0	0	0	0	0	0
Gm1647	0	0	0	0	0	0
Zbtb22	4.76962	4.41193	4.59077	5.1386	6.30017	5.71939
Ap1s1	24.1079	27.8157	25.9618	29.7346	33.3455	31.54
Ptprs	2.65052	2.68798	2.66925	0.995954	1.58027	1.28811
Mir6341	0	0	0	0	0	0
Plekhn1	1.55212	1.22458	1.38835	0.140503	0.475443	0.307973
Gprc5b	0.473781	0.112141	0.292961	1.07833	1.13658	1.10746
Tubb4b	48.88	45.1407	47.0104	91.9612	76.3161	84.1386
Zfp558	0.29039	0.0440598	0.167225	0.150212	0.0720259	0.111119
Mir99a	0	0	0	0	0	0
Tmc2	0	0	0	0	0	0
Lta4h	10.3355	7.89005	9.11278	15.5468	10.5974	13.0721
Snord14d	0	0	0	0	0	0
Cylc2	0	0	0	0	0	0
Rasa2	0.99312	0.593598	0.793359	0.358046	0.543408	0.450727
Gm16576	0.111081	0.0469501	0.0790155	0.197004	0.0818675	0.139436
Snord111	0	0	0	0	0	0
Dnah9	0	0	0	0	0	0
Mir5125	0	0	0	0	0	0
Agpat3	54.0859	43.307	48.6964	60.0436	65.8826	62.9631
Zfp362	4.70132	4.40178	4.55155	1.4776	2.62884	2.05322
Mbl2	153.861	179.43	166.646	402.009	427.668	414.839
Mrc2	0.399133	0.14579	0.272461	0.252342	0.247861	0.250101
1190002N15Rik	6.27418	9.72052	7.99735	12.9258	6.27217	9.59899
Med23	3.61951	1.93927	2.77939	1.89929	1.68328	1.79129
Icmt	4.6565	4.07277	4.36464	9.07218	8.58127	8.82672
D630033O11Rik	1.64338	0.589358	1.11637	1.00464	1.92688	1.46576
Rgl1	1.86935	2.973	2.42118	2.00364	1.42272	1.71318
H2bfm	0	0	0	0	0	0
Msl3l2	0.240433	0.51376	0.377097	0.476753	0.129209	0.302981
Gm2109	0	0	0	0	0	0
Gm10653	0	0	0	0.0360055	0.0897752	0.0628903
Cpxm1	0.99179	0.663727	0.827759	0.421417	0.593903	0.50766
Alms1	0.781616	1.08427	0.932941	0.271022	0.33788	0.304451
Nmral1	3.29372	3.8284	3.56106	3.01201	3.22403	3.11802
2900060B14Rik	0.143642	0	0.0718211	0	0	0
Klhl31	0.0822321	0.608243	0.345238	0.0850735	0.0530301	0.0690518
Vmn1r58	13.1831	15.3052	14.2442	4.10484	4.4365	4.27067
Ppp2ca	33.2354	24.2764	28.7559	59.0914	42.2641	50.6777
Ocrl	1.6383	1.58309	1.6107	0.830335	0.896435	0.863385
Svs1	0	0	0	0	0	0
Stn1	1.87217	1.44107	1.65662	1.60617	1.70793	1.65705
Spin2-ps1	0	0	0	0	0	0
Il10	0.0656619	0.0647571	0.0652095	0.0679307	0	0.0339653
D11Wsu47e	2.18682	2.27222	2.22952	2.20178	1.98944	2.09561
Ppp2r5b	12.6985	9.52537	11.1119	4.53743	8.45452	6.49597
Olfr103	0	0	0	0	0	0
Rpl27	498.988	493.265	496.126	340.245	573.282	456.764
Il23r	0	0.0339923	0.0169962	0	0	0
Cuzd1	0	0	0	0	0	0
Mir7037	0	0	0	0	0	0
Tecr	181.307	184.952	183.129	212.05	247.657	229.853
Slc22a16	0	0	0	0	0	0
Rpph1	6.33263	10.409	8.3708	1.50137	3.91365	2.70751
Caprin1	23.3302	23.1284	23.2293	30.8103	18.3452	24.5777
Olfr876	0	0	0	0	0	0
Cops9	47.1845	84.7659	65.9752	80.3116	117.168	98.74
Ndufb3	102.448	106.111	104.279	91.6156	109.35	100.483
1700001G17Rik	0.289385	0.38053	0.334958	0.0997947	0.311032	0.205413
Ott	0	0	0	0	0	0
Mdm4	24.5081	32.9757	28.7419	7.21431	8.12534	7.66982
Senp3	20.6887	16.6112	18.65	14.4017	12.3994	13.4006
Ptpru	0.856921	0.660725	0.758823	0.370731	0.24114	0.305936
Sytl1	12.0724	12.9605	12.5165	4.33218	8.47478	6.40348
Zdhhc16	12.7372	8.69655	10.7169	7.28854	8.66531	7.97693
Arrdc5	0	0	0	0	0	0
Scarb1	22.5141	43.241	32.8776	48.828	35.4651	42.1466
Mrpl1	10.0472	10.7658	10.4065	16.8277	11.0673	13.9475
Olfr193	0	0	0	0	0	0
Eva1b	9.05989	8.37662	8.71826	4.39357	6.49174	5.44265
Fas	38.6281	32.6101	35.6191	28.0539	27.7006	27.8772
5730488B01Rik	0	0	0	0	0	0
Ube2m	60.3923	54.0091	57.2007	45.0781	66.2337	55.6559
Trim24	16.1115	13.8895	15.0005	4.95384	3.80544	4.37964
Pla2g12a	12.2506	15.6034	13.927	8.15564	12.3994	10.2775
Pf4	2.77098	6.18475	4.47786	1.05616	2.35126	1.70371
Gm5069	0.0718412	0.0944684	0.0831548	0.049549	0.0463291	0.0479391
Elavl3	0	0	0	0	0	0
Arfgef3	0	0	0	0	0	0
Gm5065	0	0	0	0	0	0
Mir126a	0	0	0	0	0	0
Olfr869	0	0	0	0	0	0
Bcat1	0	0	0	0	0	0
Ankrd49	2.58697	3.65459	3.12078	2.00726	1.05959	1.53343
Gm3376	0	0	0	0	0	0
Npm1	30.1528	42.7622	36.4575	61.1414	44.6846	52.913
Mir124-2hg	0	0	0	0	0	0
4930455B14Rik	0	0	0	0	0	0
Mboat7	9.40916	7.54695	8.47806	14.0777	9.77378	11.9258
4930591E09Rik	0	0	0	0	0	0
Ppm1h	0.581978	0.918334	0.750156	1.0687	0.750614	0.909659
Rbm25	48.3732	40.8516	44.6124	14.8629	10.5547	12.7088
Gclm	49.6233	60.7357	55.1795	51.3808	44.9725	48.1767
Ran	15.4793	11.9393	13.7093	49.6322	31.373	40.5026
Cep63	9.5106	8.5012	9.0059	3.63623	3.3025	3.46937
Gm6602	0	0	0	0	0	0
Fcgr4	2.05811	3.58589	2.822	4.68428	6.81315	5.74871
Mir6948	0	0	0	0	0	0
Mtus2	0.170531	0.0336363	0.102084	0.0235231	0.219945	0.121734
Tars2	21.2335	18.2095	19.7215	10.0108	15.5894	12.8001
Mrgprx1	0	0	0	0	0	0
Mirlet7f-2	0	0	0	0	0	0
Grik3	0	0	0	0	0	0
Fam173b	10.8112	13.6361	12.2237	11.1848	11.7622	11.4735
Stxbp5	2.02242	1.82679	1.9246	1.52034	1.29813	1.40923
Olfr723	0	0	0	0	0	0
Mcat	5.07369	8.17582	6.62476	13.9895	13.6428	13.8162
Olfr1451	0	0	0	0	0	0
Gcdh	218.997	246.737	232.867	352.464	284.49	318.477
Mir26a-1	0	0	0	0	0	0
Ccdc68	2.47423	1.55281	2.01352	0.75628	0.362633	0.559457
Dmap1	10.6555	12.8564	11.756	8.06256	9.13773	8.60014
Hr	0.156286	0.154133	0.15521	0.121265	0.292281	0.206773
Rufy1	7.00365	8.21219	7.60792	8.34752	7.701	8.02426
Wasf3	0	0	0	0	0	0
4732491K20Rik	0.351231	0.559556	0.455393	0.405294	0.121963	0.263629
Olfr1504	0	0	0	0	0	0
Gtse1	2.36281	2.01956	2.19119	0.374817	0.629812	0.502314
Snap29	3.34822	3.52387	3.43604	7.85843	6.18758	7.023
5730455P16Rik	1.92834	2.79672	2.36253	2.75775	1.53615	2.14695
Olfr160	0	0	0	0	0	0
Sfrp1	0.17653	0.096721	0.136626	0.0811688	0.227682	0.154426
Gm11544	0	0	0	0	0	0
Gbas	5.23192	6.73196	5.98194	6.13157	4.71829	5.42493
Rhag	0	0	0	0	0	0
Olfr685	0	0	0	0	0	0
Mir3081	0	0	0	0	0	0
Tmem255b	0.0701181	0	0.035059	0.108811	0.0904358	0.0996236
Efhc1	0.155352	0.26812	0.211736	0.02009	0.200368	0.110229
Prss36	3.14357	3.23991	3.19174	1.96304	2.77603	2.36953
Smok3b	0	0.0725636	0.0362818	0	0.0237244	0.0118622
Mab21l3	0.0964074	0.0237698	0.0600886	0.0249346	0.0310857	0.0280102
AI593442	0	0	0	0	0	0
Gm12866	0	0	0	0	0	0
Sfxn2	20.077	19.0368	19.5569	16.1166	14.032	15.0743
Mir664	0	0	0	0	0	0
Bglap2	0	0	0	0	0	0
4930546K05Rik	0	0	0	0	0	0
Kctd15	35.5532	20.2666	27.9099	5.48047	12.7936	9.13706
Gm5083	0	0	0	0	0	0
Paf1	35.6542	31.5687	33.6114	16.467	20.5859	18.5264
Ssxb1	0	0	0	0	0	0
Rfx3	0.270695	0.248554	0.259625	0.212451	0.138449	0.17545
Luzp2	0	0	0	0	0	0
Ccdc30	0.0799202	1.02465	0.552284	2.43911	1.95849	2.1988
Tmco1	8.58694	7.80701	8.19698	18.3423	16.3778	17.3601
E2f5	3.62826	2.85294	3.2406	2.7645	1.39123	2.07786
Cfap46	0.01044	0	0.00522001	0.00540038	0	0.00270019
Qtrt1	3.50548	3.58522	3.54535	1.34319	2.05131	1.69725
Fam89b	16.7688	20.7245	18.7467	11.0897	17.8407	14.4652
Adgrg3	8.75835	5.65438	7.20636	0.873347	1.42904	1.15119
6030471H07Rik	0	0	0	0	0	0
Taf6l	1.26856	0.965117	1.11684	1.10616	0.95831	1.03223
Gm5148	11.5045	21.1606	16.3326	24.4247	33.2719	28.8483
Kctd16	0	0	0	0	0	0
Htt	1.99157	1.70182	1.8467	1.7718	1.79053	1.78117
Gm3636	0	0.0490562	0.0245281	0	0	0
Rbm43	2.02189	2.25412	2.138	1.54608	1.61568	1.58088
Rbm12b1	14.597	10.2497	12.4234	5.28145	5.1361	5.20877
Got1	234.834	75.322	155.078	173.683	130.713	152.198
Nufip2	5.96215	7.15685	6.5595	6.04446	3.35032	4.69739
Zfp688	7.25874	10.9046	9.08165	2.57595	6.96712	4.77154
Terb1	0.0872079	0	0.0436039	0.0150369	0	0.00751843
Pmel	0.161041	0.0397056	0.100373	0.0833028	0.233668	0.158486
Nelfa	12.0635	7.12275	9.59315	3.32537	4.50396	3.91466
Tmprss13	0	0	0	0	0	0
Cphx2	4.79853	1.73013	3.26433	1.09429	2.09627	1.59528
B3galnt2	5.17182	6.8467	6.00926	5.51924	4.77747	5.14835
Grin2b	0	0	0	0	0	0
Efs	0.168099	0	0.0840494	0.0248439	0.0154863	0.0201651
1110065P20Rik	17.8936	18.757	18.3253	24.0422	37.0854	30.5638
Serpina3n	73.9503	78.5696	76.26	132.204	118.772	125.488
Crispld2	0.553122	0.32326	0.438191	0.180148	0.343488	0.261818
Srp68	24.7486	19.5529	22.1507	18.7901	16.1789	17.4845
Cd46	0.365885	0.315739	0.340812	0.23658	0.176965	0.206772
Akr1c18	0.0731693	0	0.0365847	0.113546	0.0471856	0.080366
Alg1	10.6766	10.3372	10.5069	11.6256	11.7583	11.6919
Tfeb	12.2991	11.1995	11.7493	4.70324	7.51789	6.11056
Slc5a8	0	0	0	0	0	0
Ppp4r1	7.38728	4.61075	5.99901	4.0484	3.33142	3.68991
Sh2d4a	2.60331	1.92558	2.26445	1.95582	1.19917	1.57749
Pgm2	51.144	45.8737	48.5089	133.779	109.774	121.777
Spink10	0	0	0	0	0	0
Pclaf	0.57481	0.248014	0.411412	0.185835	0.0463356	0.116085
Ptgir	0	0	0	0	0.0663486	0.0331743
Gpr3	0	0	0	0	0	0
Dusp7	2.02906	1.44816	1.73861	1.10482	1.42902	1.26692
Snord89	0	0	0	0	0	0
Gpr137	72.2545	48.7278	60.4911	16.5108	31.2283	23.8696
Zfp760	1.46693	1.04485	1.25589	1.22253	0.722638	0.972583
Ms4a6c	5.17484	5.10353	5.13918	5.60858	3.49607	4.55232
Mfn1	22.6546	17.7508	20.2027	11.1215	10.7283	10.9249
Atp7a	0.826675	0.485042	0.655859	0.654961	0.276676	0.465819
1700052I22Rik	0	0	0	0	0	0
Vegfa	183.482	194.51	188.996	80.9789	69.1308	75.0549
Asph	6.26313	6.79159	6.52736	8.276	4.46011	6.36805
Cysltr2	0.0951769	0.187731	0.141454	0.0984656	0.0920669	0.0952662
Olfr30	0	0	0	0	0	0
Mir5114	0	0	0	0	0	0
Olfr921	0	0	0	0	0	0
Selenop	519.391	749.909	634.65	2339.07	1217.03	1778.05
Mir3960	0	0	0	0	0	0
Mir1945	0	0	0	0	0	0
Trafd1	37.9898	26.2196	32.1047	14.9536	21.3025	18.128
Kir3dl2	0	0	0	0	0	0
Il1f10	0	0	0	0	0	0
Crip2	39.0551	28.0996	33.5773	26.7087	41.0952	33.902
Cacng2	0	0	0	0	0	0
Phxr4	0	0	0	0	0	0
Cyp3a57	0	0	0	0	0	0
Srsf3	26.9372	22.4437	24.6904	22.7542	14.6758	18.715
Olfr62	0	0	0	0	0	0
Sox10	0	0	0	0.0163504	0	0.00817522
Chchd2	326.621	312.269	319.445	696.432	851.279	773.856
Olfr553	0	0	0	0	0	0
Olfr270	0	0	0	0	0	0
Ggcx	11.6903	12.9544	12.3223	11.5869	7.45564	9.52129
Sgk3	1.44609	0.966109	1.2061	1.09389	0.591621	0.842754
Mipol1	0	0.116331	0.0581656	0.549145	0.152136	0.350641
Hist1h4i	3.61743	3.77745	3.69744	3.63235	3.56784	3.6001
Slc24a3	0.0751792	0.0247144	0.0499468	0.155554	0.177766	0.16666
Cers6	4.39797	4.20521	4.30159	3.49753	2.45121	2.97437
Mir6537	0	0	0	0	0	0
Adamts4	0.163057	0.0670043	0.115031	0	0.0350509	0.0175254
Akr1b8	3.22237	1.16742	2.19489	1.05454	1.82359	1.43907
Otud6b	4.18378	4.723	4.45339	8.38447	3.61437	5.99942
Mir291a	0	0	0	0	0	0
Mir200b	0	0	0	0	0	0
Il2ra	0.0774656	0.0381991	0.0578324	0.0500889	0.0749343	0.0625116
Cpt1a	76.6825	77.5726	77.1276	96.6899	90.9948	93.8424
Kbtbd4	4.72143	5.08953	4.90548	6.07732	4.72057	5.39895
Arl6ip5	22.4793	18.0009	20.2401	22.1628	22.8805	22.5217
Rab2b	3.17379	2.36288	2.76833	0.820862	1.90626	1.36356
Olfr1026	0	0	0	0	0	0
Gga3	10.4985	10.6974	10.5979	3.10138	4.01084	3.55611
Yes1	4.40761	5.39013	4.89887	5.709	2.20569	3.95735
Gm7257	0	0	0	0	0	0
Diaph3	0	0	0	0.0126163	0.0314571	0.0220367
Pld3	6.59649	8.05808	7.32728	10.0815	10.369	10.2253
Dedd	29.9505	27.1886	28.5696	11.7633	13.8049	12.7841
Mcm10	30.9982	31.6604	31.3293	36.9699	39.7747	38.3723
Mir7657	0	0	0	0	0	0
Gm12253	0	0	0	0	0	0
Chp2	0.292927	0.505559	0.399243	0.757621	0.472259	0.61494
Oser1	31.0187	23.9316	27.4752	16.5848	20.4637	18.5243
Bcas3os1	0.0273277	0	0.0136639	0.014136	0	0.00706799
Tmem47	0.945357	0.41437	0.679863	0.641148	0.392882	0.517015
Ccdc28b	10.1068	7.14842	8.62759	3.74937	7.1102	5.42978
AW146154	3.64538	4.43815	4.04177	1.27445	1.62127	1.44786
Otor	0	0	0	0	0	0
Dpyd	64.9391	54.2852	59.6122	90.437	53.7186	72.0778
1700036G14Rik	0	0	0	0	0	0
Lypd8	0	0	0	0	1.00752	0.503759
Cep295nl	0	0	0	0	0	0
Mir6972	0	0	0	0	0	0
Abcb6	19.9586	24.6879	22.3233	25.1687	27.0327	26.1007
Tbc1d14	3.1344	3.28713	3.21076	3.1171	2.9608	3.03895
Ms4a6d	1.43862	1.35711	1.39787	1.42362	1.00842	1.21602
Cdca7	1.56181	0.823878	1.19285	0.770313	0.632419	0.701366
Ccnl2	356.573	305.46	331.016	50.1534	89.3384	69.7459
Wdr47	0.913793	0.981309	0.947551	0.430667	0.471431	0.451049
Atp1a2	0.605941	0.448194	0.527067	0.121101	0.248666	0.184884
Hotair	0	0	0	0	0	0
Tas2r136	0	0	0	0	0	0
Ptpn11	5.23808	5.80032	5.5192	9.41999	7.40778	8.41388
Vmn1r32	0	0	0	0	0	0
Slc5a5	0	0	0	0.0151498	0	0.00757492
Pbk	0.104197	0	0.0520987	0.269494	0.100793	0.185143
Ctdnep1	29.7537	29.6057	29.6797	17.3697	26.9655	22.1676
Clec4d	0.320937	0.379818	0.350378	0.232419	0.12418	0.178299
Lyzl6	0	0	0	0	0	0
Cyp2t4	0.0567159	0.111869	0.0842923	0.0586756	0.0731502	0.0659129
1700020I14Rik	1.92637	2.45139	2.18888	7.16812	3.56655	5.36733
Zik1	0.0818463	0.100898	0.0913722	0.0529214	0	0.0264607
Mir7669	0	0	0	0	0	0
Oaz3	0.0903629	0	0.0451815	0.140228	0.0582735	0.0992506
Mir707	0	0	0	0	0	0
Spata7	0.738139	0.471039	0.604589	0.291982	0.168005	0.229993
Ppargc1b	1.57154	1.64242	1.60698	1.28611	0.847069	1.06659
Mir8110	0	0	0	0	0	0
Lig1	1.00155	0.774183	0.887867	1.49823	1.9551	1.72667
Pqbp1	32.2014	26.6134	29.4074	23.5285	30.9922	27.2603
Gm1821	1.4638	0.962422	1.21311	2.08227	1.8093	1.94578
Kcna4	0	0	0	0	0	0
Mir7082	0	0	0	0	0	0
Bean1	0	0	0	0	0	0
Kdm5d	3.36999	4.0501	3.71004	3.9648	2.08227	3.02354
Ovol2	0.174771	0.114909	0.14484	0.030135	0.037569	0.033852
Haao	357.17	348.034	352.602	618.812	693.121	655.967
Mir1896	0	0	0	0	0	0
Cux1	5.17704	6.82447	6.00076	7.26497	5.96648	6.61573
Creb3l2	0.620285	0.637227	0.628756	1.17648	0.916692	1.04659
Serpina4-ps1	176.96	83.4477	130.204	89.7338	83.5041	86.6189
Phf11b	0.737355	1.09079	0.914074	0.495841	1.09367	0.794754
Alg8	3.42846	3.38122	3.40484	2.50502	2.92952	2.71727
Magee1	0.909227	0.967491	0.938359	0.717859	0.509194	0.613526
Ssfa2	7.39175	5.92823	6.65999	9.86814	5.54861	7.70838
Gtpbp1	6.99057	7.29248	7.14153	5.79614	6.50989	6.15301
Cdca2	0.089281	0.0880508	0.0886659	0.0692745	0.0863636	0.0778191
Prok1	0	0.408564	0.204282	0.535734	0	0.267867
Vmn1r73	0	0	0	0	0	0
Zfp386	1.74397	2.10831	1.92614	1.22222	0.967444	1.09483
Stk38l	3.61357	2.8357	3.22464	5.93929	2.71872	4.329
Cox15	2.80605	3.45483	3.13044	5.90772	3.56152	4.73462
AW549877	5.02652	6.67067	5.8486	5.95929	2.77378	4.36653
Olfr796	0	0	0	0	0	0
Coro1b	48.3648	53.7982	51.0815	46.7884	68.1072	57.4478
Uts2r	0	0	0	0	0	0
Pdgfa	3.28529	1.91078	2.59803	2.65804	2.93348	2.79576
Fbxo4	3.18531	2.03701	2.61116	2.89632	2.32696	2.61164
Uba1	28.2897	25.8833	27.0865	39.3864	32.1912	35.7888
Pcsk4	37.9994	38.6532	38.3263	12.5983	25.143	18.8707
Rabl2	2.65703	3.95632	3.30668	1.37442	1.67988	1.52715
Rad54l2	12.4871	12.2969	12.392	5.13698	8.66347	6.90022
Gm7538	0	0	0	0	0	0
4930544M13Rik	0	0	0	0	0	0
Mir6990	0	0	0	0	0	0
Tsen34	15.6431	12.3297	13.9864	28.2726	29.0485	28.6605
St8sia3os	0	0	0	0.0668053	0	0.0334027
Gjb2	39.8451	46.9302	43.3877	81.189	64.8942	73.0416
Itgb2	2.00753	2.98458	2.49605	2.37138	2.18346	2.27742
Zfp513	19.1254	17.8691	18.4972	5.86777	8.06428	6.96603
Vmn2r-ps129	0.507723	0.5508	0.529262	0.210107	0.294679	0.252393
Olfr1443	0.0197727	0	0.00988637	0	0	0
Pcdha5	0	0	0	0	0	0
Mir384	0	0	0	0	0	0
4930434J06Rik	0	0	0	0	0	0
Ccno	0.411402	0.270489	0.340945	0.165518	0.265306	0.215412
Dhdds	2.8401	4.29663	3.56836	7.07458	5.44124	6.25791
Zyg11b	1.2154	1.26216	1.23878	3.07272	1.31843	2.19558
Man1a2	1.88958	1.87419	1.88188	2.61394	1.76168	2.18781
Sim1	0	0	0	0	0	0
Samhd1	2.14	3.0461	2.59305	5.55768	4.56696	5.06232
Pde4d	0.340633	0.515907	0.42827	0.748857	0.604088	0.676472
Nubp1	7.97903	9.93572	8.95737	12.3821	13.9033	13.1427
Olfr1380	0	0	0	0	0	0
Hlx	7.46906	7.32676	7.39791	4.52471	4.89394	4.70933
Olfr328	0	0	0	0	0	0
Olfr403	0	0	0	0	0	0
Slc25a25	125.393	103.05	114.221	95.332	96.0516	95.6918
Ctdspl2	1.17106	1.70727	1.43917	1.40247	0.632064	1.01727
Six5	3.81732	4.5651	4.19121	2.23893	2.86878	2.55385
Oas1b	3.12768	6.03105	4.57937	1.01419	1.92667	1.47043
Sel1l	23.3851	28.5266	25.9558	16.7578	13.0968	14.9273
Obp2a	2.88654	3.43985	3.1632	2.23971	8.99716	5.61844
Pomc	0.282552	0.557317	0.419934	0.109618	0.409978	0.259798
Nhlrc1	0.411203	0.663605	0.537404	0.908832	0.482141	0.695486
Per3	12.8717	21.7497	17.3107	8.90726	6.80662	7.85694
Nkiras2	2.13002	2.68885	2.40943	5.66329	4.34061	5.00195
Gm8764	0	0	0	0	0	0
Copg2	2.56238	2.54814	2.55526	6.47267	3.63536	5.05401
Apoa1bp	53.632	55.4162	54.5241	73.1307	93.3098	83.2202
Zfp236	6.53591	9.49023	8.01307	2.58482	3.9989	3.29186
Lrrc10b	0	0	0	0	0	0
Ube2d2a	18.9951	20.3343	19.6647	25.9042	19.0203	22.4623
Mthfd1	37.5627	34.0174	35.7901	75.6794	53.6212	64.6503
Chd2	5.88965	6.78746	6.33855	3.49158	4.53581	4.0137
Vmn1r78	0	0	0	0	0	0
Gm30551	0.0725503	0	0.0362751	0.0375285	0.140359	0.0889439
Noxo1	1.14952	1.88947	1.5195	0.673904	0.766017	0.719961
Ints1	10.1512	7.78788	8.96952	3.71059	5.2557	4.48315
1700093K21Rik	0	0.168808	0.084404	0.0442702	0	0.0221351
Itih3	473.43	314.063	393.747	149.862	170.989	160.426
Gm2042	0	0	0	0	0	0
Olfr127	0	0	0	0	0	0
Nxf2	0	0	0	0	0	0
Krt1	0.105134	0	0.052567	0	0	0
Hoxb5	0.678437	0.178424	0.42843	0.187168	0.175005	0.181086
Amdhd2	17.4088	21.2155	19.3121	16.0698	21.7351	18.9024
Scyl1	23.902	20.3655	22.1337	15.2573	19.2098	17.2335
Olfr57	0	0	0	0	0	0
Elmod3	16.4583	16.1932	16.3257	7.02414	9.88602	8.45508
Capn3	0.326933	1.03177	0.679351	0.558078	0.505999	0.532039
Raet1a	1.55412	0.930575	1.24235	2.0672	1.50334	1.78527
Crb3	11.9247	14.9306	13.4277	13.3023	14.3102	13.8062
Spata46	0	0	0	0.186643	0.0775617	0.132102
Lama1	0.837903	0.470935	0.654419	0.428767	0.470627	0.449697
Fanca	1.26526	2.40253	1.8339	0.341897	0.694161	0.518029
Tmem86a	4.30927	7.74425	6.02676	5.4241	7.71936	6.57173
C87499	0	0	0	0	0	0
Xaf1	2.90469	3.41807	3.16138	1.98061	2.04347	2.01204
Josd1	8.48954	11.0139	9.75172	11.5406	12.9862	12.2634
Cpne2	8.19547	8.48667	8.34107	3.91174	5.90972	4.91073
AI464131	4.16962	6.36069	5.26515	8.45738	7.31172	7.88455
Mir3113	0	0	0	0	0	0
Ly6c2	0.321178	0.950256	0.635717	0.66455	1.58793	1.12624
Crygn	12.636	17.5027	15.0693	11.0162	24.904	17.9601
Olfr774	0	0	0	0	0	0
Chmp2a	134.506	127.179	130.842	90.5359	116.151	103.343
Dnase1	0.262849	0.842488	0.552668	0.305922	0.720403	0.513163
Olfr659	0	0	0	0	0	0
Zfand1	9.36183	13.6119	11.4868	10.0727	6.31327	8.193
Mir10b	0	0	0	0	0	0
Rnf208	0.192996	0.0634455	0.128221	0.0665547	0.0414865	0.0540206
4921515E04Rik	0	0	0	0	0	0
Mir669a-12	0	0	0	0	0	0
Gm10421	0	0	0	0	0	0
Olfr352	0	0	0	0	0	0
Shisa4	0.0720625	0	0.0360313	0.0372762	0	0.0186381
Polr2l	48.0348	51.8774	49.9561	41.4121	71.0216	56.2168
Gm3143	0	0	0	0	0	0
Acacb	12.8354	3.29919	8.06728	36.9874	9.30708	23.1472
Vgll3	0.102977	0	0.0514887	0	0.0166021	0.00830104
Glra2	0	0	0	0	0	0
Khdc1b	0	0	0	0	0	0
En1	0	0	0	0	0	0
Shank2	0.580108	0.829566	0.704837	0.930236	0.794965	0.8626
Snord35a	0	0	0	0	0	0
Rell1	1.2969	2.14042	1.71866	2.82034	0.853418	1.83688
Gm20257	2.01559	5.42134	3.71847	1.37436	1.12257	1.24847
4930413E15Rik	0	0	0	0	0	0
Irak3	0.664315	0.227882	0.446099	0.298813	0.260768	0.279791
Pgrmc2	14.2876	13.7252	14.0064	40.9511	24.9381	32.9446
Prkcdbp	1.08656	1.07159	1.07907	1.25381	1.5092	1.3815
Map4k2	29.0363	18.92	23.9781	4.65469	7.98055	6.31762
Olfr497	0	0	0	0	0	0
Mpc1	247.998	217.26	232.629	339.953	279.8	309.877
Gm6583	0	0	0	0.0392382	0.195671	0.117455
4922502H24Rik	0	0	0	0	0	0
Pbdc1	4.75648	4.01109	4.38378	4.20766	4.04537	4.12651
Urb1	3.27183	2.60666	2.93924	0.915482	1.08876	1.00212
Meis2	0.400042	0.932525	0.666283	0.667827	0.504234	0.58603
Asrgl1	3.13	4.61171	3.87085	5.30588	5.15564	5.23076
Slc7a10	0.703626	1.17101	0.937317	0.11374	0.453756	0.283748
Robo2	0.0639402	0.073569	0.0687546	0.209473	0.0962124	0.152843
Vmn1r129	0	0	0	0	0	0
Fam26e	0.288089	0.0947064	0.191398	0.248369	0.185783	0.217076
Cacna2d1	0.231113	0.250721	0.240917	0.131504	0.0745203	0.103012
Gtf3c1	10.8114	7.95371	9.38254	5.53435	7.60808	6.57122
Thoc7	26.3546	28.0032	27.1789	23.5089	20.3632	21.936
Frmpd4	0	0	0	0	0	0
Cyp4a14	1166.43	234.601	700.516	245.618	250.841	248.229
Alg14	4.99449	7.15616	6.07533	11.894	7.59636	9.74518
Nom1	6.07689	6.08867	6.08278	4.17037	2.77913	3.47475
Lman2	29.9495	30.6344	30.2919	49.4782	43.9593	46.7188
Mir7668	0	0	0	0	0	0
Pla1a	14.6834	12.3817	13.5326	14.7638	11.9344	13.3491
Jade1	4.22667	5.60422	4.91545	3.96783	2.45313	3.21048
4930441H08Rik	0	0	0	0	0	0
Tsen54	8.26234	8.1485	8.20542	3.62158	3.8139	3.71774
Nat8f1	147.844	248.616	198.23	231.798	276.836	254.317
Tcf12	2.67218	2.03184	2.35201	2.87002	1.84163	2.35583
Smoc2	0.635891	0.26877	0.45233	1.23741	1.03495	1.13618
Proser3	3.3036	4.38983	3.84671	1.24118	1.9286	1.58489
BC017643	12.01	11.5556	11.7828	4.77302	6.28104	5.52703
Hes2	0.0294183	0	0.0147092	0	0	0
Mybpc3	0	0.101895	0.0509475	0.0213777	0	0.0106889
Tbc1d30	0.572198	0.40096	0.486579	0.75554	0.466106	0.610823
Taf12	9.96554	11.7688	10.8672	8.47117	9.66037	9.06577
Chst8	0.0715515	0.0352828	0.0534171	0.0740238	0.115356	0.0946897
AI839979	0.146214	0.216299	0.181256	0	0	0
Mir203	0	0	0	0	0	0
Lenep	14.378	15.1927	14.7854	2.5234	4.47048	3.49694
4930595D18Rik	0	0	0	0	0	0
Clptm1	17.6449	16.0301	16.8375	22.1525	27.0684	24.6105
Sox15	0.0753554	0.297268	0.186312	0.0389796	0.0485954	0.0437875
Mir688	0	0	0	0	0	0
Srek1ip1	13.9218	12.8719	13.3968	6.15121	3.58494	4.86807
Arhgdib	2.76627	1.54841	2.15734	5.33697	3.32677	4.33187
Tmem179	0	0	0	0	0	0
Aasdh	3.57504	4.41867	3.99685	2.14949	2.30548	2.22748
Ints8	4.08966	5.04615	4.56791	2.96927	2.32985	2.64956
Vps50	4.72251	4.20961	4.46606	1.7969	1.50809	1.65249
Apbb1ip	0.979086	0.765817	0.872451	0.523922	0.500762	0.512342
Agxt	106.351	126.56	116.455	180.606	163.091	171.848
Stx6	5.12643	5.50291	5.31467	2.92237	2.87865	2.90051
Mir219c	0	0	0	0	0	0
Alkbh6	9.52827	10.8289	10.1786	8.07376	10.2995	9.18665
2210406O10Rik	0.758889	1.58002	1.16946	0.523407	0.870034	0.69672
Fam104a	12.1991	10.2199	11.2095	8.54945	12.0331	10.2913
Dock10	0.281624	0.428188	0.354906	0.443102	0.348094	0.395598
Luc7l3	13.7113	19.2957	16.5035	14.5485	9.21133	11.8799
Pigz	0.117794	0.0387238	0.0782592	0.101554	0.177249	0.139401
Ect2l	0	0	0	0.0152961	0	0.00764806
Lsmem1	0	0	0	0	0	0
Slc22a6	0	0	0	0	0	0
Gm16712	0.433103	0.128141	0.280622	0.0896136	0.16758	0.128597
Cog8	11.5345	12.7422	12.1383	9.48737	7.78006	8.63372
Mir6371	0	0	0	0	0	0
Uprt	0	0	0	0.199455	0.0994632	0.149459
Fthl17f	0	0	0	0	0	0
4930455D15Rik	0	0	0	0	0.0342212	0.0171106
Cd200r1	0.226744	0.58141	0.404077	0.32841	0.467913	0.398161
Mir3087	0	0	0	0	0	0
Cypt12	0	0	0	0	0	0
Gm20878	0	0	0	0	0	0
Plekhj1	26.0666	23.9623	25.0145	16.9338	18.5655	17.7496
Prkcz	4.81386	5.41455	5.1142	4.76411	6.06764	5.41588
Hira	4.19975	4.51503	4.35739	2.63236	2.91574	2.77405
Arfgap1	20.9294	18.1821	19.5558	9.08246	9.85101	9.46673
Olfr728	0	0	0	0	0	0
Ccdc122	0.192707	0.997769	0.595238	2.11825	0.932048	1.52515
R3hdm4	21.8507	26.8905	24.3706	25.4557	27.9089	26.6823
Gm7056	0	0	0	0	0.0178796	0.00893979
Olfr172	0	0	0	0	0	0
Psmd10	2.1792	2.49769	2.33844	7.12908	5.62131	6.3752
Pus7l	2.22817	1.42538	1.82678	0.513988	0.601948	0.557968
Zfp57	2.67386	1.03597	1.85491	0.263452	0.225804	0.244628
Gm694	0	0	0	0	0	0
Dalir	0	0	0	0	0	0
Rps27a	238.364	258.378	248.371	232.425	277.117	254.771
Akip1	20.5352	22.773	21.6541	21.7463	30.521	26.1336
Rgs16	180.25	121.951	151.101	87.4637	55.7989	71.6313
Pou5f1-rs8	0	0	0	0	0	0
Mir721	0	0	0	0	0	0
Slc23a1	12.7677	14.1657	13.4667	23.1008	11.7256	17.4132
Dcst1	0.0366159	0.108334	0.072475	0	0.0472259	0.0236129
Txndc8	0	0	0	0	0	0
Vmn2r60	0	0	0	0	0	0
Hnrnpdl	30.2479	25.0951	27.6715	15.1465	14.2376	14.6921
Esyt1	3.56049	4.31471	3.9376	3.28628	2.98643	3.13636
Lix1	0.386904	0.436083	0.411493	0.142954	0.0534659	0.0982101
Rpf1	5.9037	5.48236	5.69303	8.78258	5.89142	7.337
Mapkbp1	3.04102	3.91349	3.47726	1.15741	1.69006	1.42373
Mettl2	4.58405	6.42612	5.50508	4.20045	3.06175	3.6311
Matn1	0	0	0	0	0	0
Tsix	0	0.0392814	0.0196407	0.0206032	0	0.0103016
Hamp	5918.11	8674.97	7296.54	2112.5	2859.33	2485.92
Slfn2	4.01974	3.2528	3.63627	1.57282	2.39285	1.98283
Gm14635	0	0	0	0	0	0
Opn1sw	0	0.0350925	0.0175462	0.0736245	0	0.0368122
1700065J18Rik	0	0	0	0	0.136885	0.0684425
Nadsyn1	24.238	28.6368	26.4374	11.6563	12.4014	12.0288
Scarna8	0	0	0	0	0	0
Rplp2-ps1	0	0	0	0	0	0
Olfr459	0	0	0	0	0	0
Ndrg4	0	0	0	0.03031	0.132255	0.0812826
Snord15b	0	0	0	0	0	0
E530001F21Rik	0	0	0	0	0	0
Fancf	1.31852	1.80049	1.5595	1.78379	1.70058	1.74219
A330023F24Rik	7.46121	7.21189	7.33655	1.98099	2.10774	2.04436
Rdh16	40.3644	27.3649	33.8647	66.7593	37.4595	52.1094
Lamtor3	12.4931	11.6514	12.0722	10.1853	6.48031	8.3328
Defb30	0	0	0	0	0	0
Bst2	178.002	205.58	191.791	277.097	373.971	325.534
Serpinb1a	1.38602	1.94015	1.66308	2.6828	1.35515	2.01897
Man1c1	0.618378	0.735416	0.676897	0.489216	0.328408	0.408812
Acaa1b	914.012	1391.68	1152.84	2081.72	2888.87	2485.3
Dip2c	0.940477	1.11724	1.02886	1.49816	1.1234	1.31078
Zfp668	3.37948	3.2594	3.31944	1.11829	1.939	1.52864
Tead3	13.0895	14.9151	14.0023	3.81818	6.89682	5.3575
Hps3	7.56549	5.61404	6.58976	2.8496	3.07889	2.96424
Tssk2	0.0617827	0	0.0308914	0	0	0
Snd1	14.8999	11.9986	13.4492	32.1671	24.0614	28.1142
Nacc2	4.06814	4.8464	4.45727	3.04391	2.5994	2.82166
Ms4a8a	1.90213	1.09429	1.49821	0.983928	0.408884	0.696406
Klhl13	0.280493	0.628701	0.454597	1.26626	0.575544	0.920903
Fbxw27	0	0	0	0	0	0
Cand1	2.92499	2.97741	2.9512	4.33915	3.12583	3.73249
Ankrd27	12.3586	18.984	15.6713	10.3711	14.5636	12.4673
Atg5	8.61509	10.2383	9.42671	20.119	12.7851	16.4521
Zscan2	2.51336	3.25565	2.8845	0.756776	1.6934	1.22509
Mta2	34.8073	29.506	32.1567	15.9071	17.2515	16.5793
Sbk1	8.78082	9.83789	9.30936	7.02455	8.71688	7.87072
Pts	31.2888	28.8168	30.0528	27.0605	25.3021	26.1813
Cdc123	25.8901	25.6376	25.7639	29.9825	30.3937	30.1881
Gm12300	0	0	0	0	0	0
Rangap1	19.8855	15.4029	17.6442	17.5543	17.8785	17.7164
Vmn1r172	0	0	0	0	0	0
Rabggtb	43.9124	37.8805	40.8964	19.023	16.5483	17.7856
Ccdc24	0.133887	0.0660209	0.0999538	0.0346282	0.129512	0.08207
Ctf1	1.91274	1.69775	1.80524	3.92468	3.20708	3.56588
Egfbp2	0	0	0	0	0	0
Ear14	0	0	0	0	0	0
Olfr804	0	0	0	0	0	0
Mmadhc	19.0108	18.8649	18.9378	55.867	46.1542	51.0106
Gm17769	0	0.0329847	0.0164924	0.0173006	0.0215684	0.0194345
Mir212	0	0	0	0	0	0
Gm6367	0	0.0686468	0.0343234	0.0180027	0	0.00900137
Mybbp1a	35.8681	30.7313	33.2997	14.1901	13.325	13.7575
Ints11	10.0114	10.0896	10.0505	8.41058	8.08198	8.24628
Mir341	0	0	0	0	0	0
Mir3093	0	0	0	0	0	0
Elovl2	41.4357	44.7	43.0678	164.545	66.9614	115.753
Cndp2	18.1279	17.4003	17.7641	24.6855	25.8022	25.2438
Map7d1	12.2579	12.8633	12.5606	9.73377	11.3674	10.5506
Lin54	1.1741	0.601229	0.887664	1.84536	1.09205	1.46871
1700028J19Rik	0.144489	0.356246	0.250368	0.336334	0.0931786	0.214756
Tshz3	0.977209	0.642497	0.809853	0.124155	0.176894	0.150524
Pcna	11.2297	9.59835	10.414	27.9178	21.1989	24.5584
Ifi44	0.501315	1.54139	1.02135	1.25083	0.779698	1.01526
Mir21c	0	0	0	0	0	0
Arhgap6	0.744432	1.04008	0.892256	0.994783	0.626759	0.810771
Clec4f	72.6411	64.4163	68.5287	48.924	49.564	49.244
Hectd2	12.3561	10.9424	11.6493	6.95056	2.88065	4.91561
Gm13124	0	0	0	0	0	0
Gucy2c	0	0	0	0.03381	0.0281004	0.0309552
Dhtkd1	7.66574	9.73724	8.70149	8.21923	5.3346	6.77692
Nfyb	9.84563	8.74891	9.29727	12.0457	6.65265	9.34917
Ammecr1l	23.2278	18.2023	20.7151	11.1709	10.1673	10.6691
Catsper3	0	0.193236	0.0966179	0.202706	0.54754	0.375123
Tmem39b	3.41122	2.33627	2.87375	1.83807	2.99423	2.41615
St6gal2	0	0	0	0	0	0
Serp1	90.9368	80.4288	85.6828	102.194	74.0666	88.1301
Ftx	2.57126	2.41968	2.49547	1.03561	0.759462	0.897538
Lias	8.45466	8.85739	8.65603	10.4769	6.77039	8.62366
Ipo13	8.15002	7.44844	7.79923	4.154	4.99378	4.57389
4933430H16Rik	0	0	0	0	0	0
C030023E24Rik	0	0	0	0	0	0
Gm15417	4.10028	5.60353	4.8519	4.63585	7.36598	6.00092
Pdha1	34.8725	28.7636	31.8181	56.9594	40.7933	48.8764
Nespas	0	0	0	0	0	0
Postn	1.97443	1.31569	1.64506	1.80803	1.65182	1.72992
Nploc4	9.04448	7.86938	8.45693	13.8228	11.4122	12.6175
Cd2ap	5.6386	5.6549	5.64675	5.20901	2.97045	4.08973
Gm4981	0	0	0	0	0	0
Mettl26	115.996	132.125	124.061	190.945	278.008	234.476
A130010J15Rik	0.452291	1.27127	0.86178	1.40376	1.06461	1.23419
Tomm7	40.5961	55.5176	48.0568	39.5189	69.0646	54.2917
Krt6b	0	0	0	0	0	0
Mir7013	0	0	0	0	0	0
Cd244	0.0228192	0.135028	0.0789238	0.0944305	0.0147157	0.0545731
Skor2	0	0	0	0	0	0
Pbp2	0	0	0	0	0	0
Smg5	19.0908	13.9021	16.4965	7.65081	10.4709	9.06083
Rab3b	0	0.178316	0.0891581	0.0534443	0.199885	0.126665
H2-M11	0	0	0	0	0	0
Zcchc12	0	0.0772707	0.0386354	0	0.0505267	0.0252634
Mpp3	0.602419	0.326765	0.464592	0.124647	0.0971224	0.110885
Lrrc4b	0	0.0311044	0.0155522	0	0	0
Gm13212	0.0732526	0.168568	0.12091	0.0631531	0.0787322	0.0709427
H6pd	54.5316	56.1859	55.3587	60.0983	62.0598	61.0791
Cyp3a13	52.7005	28.2768	40.4887	39.6902	27.4355	33.5629
2900097C17Rik	10.5166	10.7328	10.6247	22.4906	15.802	19.1463
Ensa	33.1788	29.845	31.5119	35.57	33.1997	34.3849
Ss18l2	40.638	53.8191	47.2285	52.853	42.4656	47.6593
Jmy	2.07061	2.1962	2.1334	1.98048	1.64393	1.81221
Golm1	0.626825	0.927282	0.777053	0.498833	0.839551	0.669192
Lag3	1.88377	3.04006	2.46192	0.531508	1.38047	0.955987
A630075F10Rik	0	0	0	0	0	0
Mir669b	0	0	0	0	0	0
Vmn2r-ps54	0.0580992	0	0.0290496	0	0	0
Vps26b	3.78053	4.63902	4.20977	4.3694	3.72539	4.04739
Psg27	0	0	0	0	0	0
4931431F19Rik	0	0	0	0	0	0
Chst3	0.140305	0.152209	0.146257	0.0435459	0.0633362	0.053441
Smarca2	28.4422	28.4286	28.4354	18.6195	13.6327	16.1261
Vmn2r82	0	0	0	0	0	0
Themis	1.36359	1.90928	1.63643	1.89835	1.61757	1.75796
Xrra1	0.0651877	0	0.0325939	0	0	0
Retsat	104.747	110.115	107.431	261.091	301.66	281.376
Zfp950	12.7221	22.1937	17.4579	9.06421	5.82427	7.44424
Fcnb	0	0	0	0	0	0
Ppp2r1a	15.7369	16.7571	16.247	27.036	23.6306	25.3333
Ripply3	2.46775	1.54875	2.00825	1.21849	1.55524	1.38686
B230216N24Rik	0.145593	0.215381	0.180487	0.18828	0.140836	0.164558
Wdr34	4.24008	5.35628	4.79818	2.88332	3.71749	3.3004
Trim44	4.67585	5.80195	5.2389	7.84103	5.06504	6.45303
Pde1a	1.01075	1.25915	1.13495	0.880571	0.89196	0.886265
Nudt10	0	0	0	0.0760001	0	0.0380001
Zfp281	8.19341	7.24681	7.72011	3.74211	3.05076	3.39643
Mir6363	0	0	0	0	0	0
Apela	0	0	0	0	0	0
Mtmr11	1.12835	0.751892	0.94012	0.520568	0.491656	0.506112
Mup11	461.704	963.52	712.612	2624.06	1970.95	2297.5
Zmym2	6.64734	5.37498	6.01116	2.24503	1.76939	2.00721
Lpar3	0	0	0	0.0355724	0	0.0177862
Psg20	0	0	0	0	0	0
Mcee	125.428	117.746	121.587	69.3424	100.909	85.1259
Enkd1	3.62626	1.85438	2.74032	0.694734	0.606281	0.650507
Pdcd10	5.35129	4.70582	5.02856	9.73447	3.76729	6.75088
Ppp1r3g	1.7463	5.60643	3.67636	4.78567	19.4322	12.1089
Olfr787	0	0	0	0	0	0
Gsg2	0.305067	0.33095	0.318009	0.0946825	0.11804	0.106361
Kcnq2	0	0	0	0	0	0
Gm6121	0	0	0	0	0	0
1810009A15Rik	11.0143	4.65538	7.83486	3.66265	3.88971	3.77618
Zfp933	1.99898	2.11084	2.05491	1.38915	1.28911	1.33913
Kif21a	9.61379	6.15527	7.88453	6.6596	4.12415	5.39188
Olfr622	0	0	0	0	0	0
Nek7	6.057	5.30545	5.68123	9.37882	6.89984	8.13933
Cdipt	16.746	15.8256	16.2858	21.475	22.6902	22.0826
1700112E06Rik	0.376529	0.0928352	0.234682	0.243462	0.0607042	0.152083
Fkbp8	185.171	171.632	178.401	176.131	227.091	201.611
Acsl3	5.91953	9.2342	7.57686	7.3582	4.86247	6.11033
Isoc2b	20.6938	20.4087	20.5512	22.9083	28.8191	25.8637
C030034I22Rik	0.749492	0.831561	0.790527	0.549234	0.604168	0.576701
Aplp1	0.215103	0.141426	0.178265	0.0927231	0.138716	0.11572
Mir351	0	0	0	0	0	0
Gm10560	0.101725	0.802589	0.452157	0.736681	0.78721	0.761946
Cct6b	0.412061	0.49669	0.454376	0.426299	0.206679	0.316489
Olfr1274-ps	0	0	0	0	0	0
Gm14137	0	0	0	0.289265	0.30653	0.297897
Olfr1331	0	0	0	0	0	0
Gm11595	0	0	0	0	0	0
Mir743	0	0	0	0	0	0
B630019K06Rik	0.0328309	0.485679	0.259255	0.390601	0.40227	0.396436
2310040G24Rik	1.71509	3.99799	2.85654	4.83914	5.22851	5.03382
Mir7094-1	0	0	0	0	0	0
Mgme1	3.06364	5.2807	4.17217	3.22661	3.25722	3.24191
Gm1141	0.0399229	0	0.0199615	0	0	0
Usp3	8.9394	8.80049	8.86995	4.17824	4.32365	4.25095
Olfr1182	0	0	0	0	0	0
Gm20823	0	0	0	0	0	0
Olfr639	0	0	0	0	0	0
Pgbd5	0	0.0598958	0.0299479	0	0	0
Zp3	0	0	0	0	0	0
Mat2b	7.80425	9.33626	8.57025	16.5778	8.27885	12.4283
Igsf11	3.09138	2.4539	2.77264	5.44734	3.16055	4.30394
Ftmt	0	0	0	0	0	0
4933402J10Rik	0	0	0	0	0	0
Pcdh9	0	0	0	0.00725409	0	0.00362704
Cdk19	2.61857	2.00696	2.31277	0.913336	1.0325	0.972919
Kcnmb3	0	0	0	0	0	0
Amz2	3.6339	4.23287	3.93339	4.42551	4.46546	4.44548
Gstp2	28.8509	30.4777	29.6643	8.84815	19.2673	14.0577
Ear2	2.27561	3.54356	2.90958	2.41619	4.4025	3.40934
Gm20831	0.0640436	0	0.0320218	0	0	0
Ccng2	9.69637	4.81529	7.25583	4.49991	4.72302	4.61146
Rlf	8.40783	5.98866	7.19825	3.53903	2.99454	3.26679
Cct8	63.6254	59.2116	61.4185	63.6903	52.0866	57.8884
Gbp6	1.88755	2.88049	2.38402	2.11721	1.58883	1.85302
Scgb2b19	0	0	0	0	0	0
Phlda3	1.22757	1.55655	1.39206	1.45141	2.75188	2.10165
Mical3	35.9237	25.3228	30.6233	7.14828	12.0648	9.60652
Map3k13	0.57519	0.693323	0.634257	1.10417	1.01388	1.05903
Mrs2	3.53177	1.76112	2.64644	3.16115	2.43112	2.79613
Cyp4f13	70.067	72.957	71.512	35.2589	44.9587	40.1088
Khsrp	9.97144	13.3659	11.6686	11.2034	8.0069	9.60514
Ifna5	0	0	0	0	0	0
Vmn1r100	0	0	0	0	0	0
Cd300lb	0.35489	0.795455	0.575173	0.433908	0.457725	0.445817
Pa2g4	37.0944	35.401	36.2477	28.9098	25.104	27.0069
Ttc19	3.78734	4.65039	4.21887	4.67071	3.80107	4.23589
Trp53inp2	45.2968	64.2788	54.7878	45.678	67.7141	56.6961
Pym1	24.4177	21.7741	23.0959	8.20618	12.7764	10.4913
Clec2i	0.0356419	0.316357	0.176	0.16593	0.0459697	0.10595
Acbd5	32.4354	36.5078	34.4716	51.8774	27.7508	39.8141
Sh2b3	13.0531	11.0598	12.0565	6.4594	8.39165	7.42553
Pole4	30.7784	14.1288	22.4536	19.3513	18.8365	19.0939
Cnot11	5.14635	6.0371	5.59172	4.63763	5.36247	5.00005
Msx3	0	0	0	0	0	0
Gm3086	0	0.53868	0.26934	0.28254	0.264179	0.273359
Gm1322	0	0	0	0	0	0
Wdyhv1	4.8677	3.77922	4.32346	5.94664	6.01103	5.97884
Treml4	0.786287	1.89017	1.33823	1.67775	1.8381	1.75793
Plpp6	2.97552	4.95934	3.96743	3.64782	3.26206	3.45494
Znrf1	54.1169	46.7568	50.4368	9.9532	21.8144	15.8838
E330021D16Rik	0	0	0	0	0	0
Plod1	19.5927	16.072	17.8323	19.4922	22.158	20.8251
Pcif1	4.89224	4.45605	4.67415	4.31982	5.40556	4.86269
1600029I14Rik	0	0.0978852	0.0489426	0.0513411	0.0640064	0.0576738
Pcdh17	0.0721459	0.0711518	0.0716489	0.0186597	0.0407099	0.0296848
Gm12295	0	0	0	0	0	0
Mir669k	0	0	0	0	0	0
2310002L09Rik	0	0	0	0	0	0
Naif1	0.513499	0.586386	0.549943	0.754923	0.488006	0.621465
Olfr480	0	0	0	0	0	0
Lrrc75a	0.129669	0.127882	0.128776	0.223582	0.167242	0.195412
Tex33	0	0	0	0	0	0
Olfr1318	0	0	0	0	0	0
Mir3073a	0	0	0	0	0	0
Znrf2	6.53836	6.57789	6.55813	6.67931	4.49192	5.58561
Tmem151a	0.1739	0.0857519	0.129826	0.0449772	0.0420544	0.0435158
4930583P06Rik	0	0	0	0	0	0
Shf	6.32975	9.66236	7.99606	5.83668	8.9093	7.37299
6720468P15Rik	0	0	0	0	0	0
Gm2030	0	0	0	0	0	0
4930447C04Rik	0	0	0	0	0	0
Gm3500	0	0	0	0	0	0
Tspan4	40.0231	39.4069	39.715	50.7054	68.5028	59.6041
Pigq	13.6546	9.88267	11.7687	12.8306	11.6639	12.2472
Dennd6a	2.61992	3.18251	2.90121	5.55311	2.36948	3.96129
Ccdc33	0	0	0	0	0	0
Mapre2	2.27648	3.17704	2.72676	3.15499	3.42085	3.28792
Gsdma2	0	0	0	0	0	0
Hax1	60.1038	44.9001	52.502	58.1168	62.5042	60.3105
Mir3620	0	0	0	0	0	0
Matr3	15.59	15.6021	15.596	9.76051	4.57548	7.168
Gm13272	0	0	0	0	0	0
5730420D15Rik	0	0	0	0.112586	0	0.0562928
Gm5766	0	0	0	0	0.0559449	0.0279724
Ccl21a	0	0	0	0	0	0
Dlx6os1	0	0	0	0	0	0
9330136K24Rik	0.138537	0.0683141	0.103426	0.161239	0.0893401	0.12529
5730480H06Rik	2.81729	3.26593	3.04161	0.588041	0.541859	0.56495
F10	170.331	167.418	168.875	161.243	222.274	191.758
Pax2	0	0	0	0	0	0
Lox	0.0379444	0.0748432	0.0563938	0	0.0367046	0.0183523
Gm17757	0.0394454	0.369569	0.204507	0.122425	0.165345	0.143885
Cacna1c	0.0504735	0.0124445	0.031459	0.016318	0.0162747	0.0162963
Galnt11	9.28078	7.88814	8.58446	3.6311	3.28632	3.45871
Tctn2	0.188264	0.402286	0.295275	0.61677	0.465399	0.541084
Klk1b9	0	0	0	0	0	0
Cox6c	988.818	1097.43	1043.12	619.699	713.313	666.506
Adgrf4	0.115223	0.284087	0.199655	0.029801	0.0557288	0.0427649
Olfr1271	0	0	0	0	0	0
Prdm14	0	0	0	0	0	0
Fbxl16	0	0.120853	0.0604264	0.0760653	0.0948297	0.0854475
Plagl1	0.554201	0.321509	0.437855	0.168632	0.136651	0.152642
Ccdc91	4.84744	4.64308	4.74526	10.6252	8.7259	9.67554
Kif2a	2.40471	1.64804	2.02638	1.32823	0.893656	1.11094
Gjd3	0	0	0	0	0	0
Mthfsd	1.85965	3.07978	2.46971	3.86596	3.91455	3.89026
Ceacam12	0	0	0	0	0	0
Aga	7.64477	7.9328	7.78879	17.1589	11.9606	14.5597
Ociad1	39.6988	49.6619	44.6804	78.5305	67.4389	72.9847
Mir7219	0	0	0	0	0	0
Gm94	0	0	0	0	0	0
Fam175a	3.43155	5.00871	4.22013	2.25433	1.83675	2.04554
Eif3b	27.5247	21.7848	24.6547	34.8618	35.4631	35.1625
Cpe	0.0792921	0	0.0396461	0.143556	0.178969	0.161263
Zswim2	0	0	0	0	0	0
Mir1964	0	0	0	0	0	0
Lrrc10	0	0	0	0	0	0
Igfbp5	0.761741	0.491198	0.62647	0.628933	2.18221	1.40557
Zfp786	0.0303126	0.11958	0.0749462	0.06272	0.0781923	0.0704562
3632451O06Rik	0	0.0307761	0.0153881	0.0161422	0	0.0080711
Nphp1	0.448585	0.700473	0.574529	1.2569	1.22946	1.24318
Olfr1204	0	0	0	0	0	0
Fam50a	13.2693	17.734	15.5017	15.2032	16.1546	15.6789
Gm6408	0	0	0	0	0	0
Etv2	0	0	0	0	0	0
Naalad2	0.350669	0.314397	0.332533	0.478217	0.164465	0.321341
Ankrd36	0	0	0	0.00987725	0	0.00493863
Actr1a	16.6067	13.6328	15.1198	19.1865	20.4708	19.8287
Irgm1	10.9359	16.4057	13.6708	18.1259	9.68459	13.9053
Rab11a	16.3937	15.8053	16.0995	21.3143	19.6744	20.4943
Rnf167	30.9049	32.2491	31.577	23.4134	29.4433	26.4284
Kdelr3	0.18194	0.299055	0.240498	0.0941133	0.19555	0.144832
9030619P08Rik	10.2065	7.40136	8.80392	11.4908	16.9066	14.1987
Pira6	0	0.052858	0.026429	0.19407	0.0691269	0.131598
Pot1a	1.33269	0.72422	1.02845	1.02702	0.701573	0.864296
Gorab	0.843044	1.3968	1.11992	1.34315	0.652397	0.997772
Tmem106c	13.4448	13.7208	13.5828	11.2182	16.6621	13.9401
Dmrtc1a	0	0	0	0	0	0
Stil	0.175726	0.134793	0.15526	0.0504995	0.100731	0.0756154
Gypc	4.7947	4.06973	4.43221	4.24884	2.86392	3.55638
Ly6g6c	0	0	0	0	0	0
Cdv3	24.1217	24.3763	24.249	27.6926	25.6018	26.6472
Zfp957	0	0	0	0	0	0
Gstt1	581.84	413.159	497.5	526.06	726.332	626.196
Nkx1-2	0	0	0	0	0	0
A330033J07Rik	0	0.0600659	0.030033	0.0157524	0	0.0078762
Limk1	4.77845	1.87118	3.32482	1.79325	3.33833	2.56579
Gsc	0	0	0	0	0	0
Tstd3	6.26812	8.26011	7.26412	12.3265	8.50257	10.4145
Olfr1412	0	0	0	0	0	0
Lrrc73	0.805497	0.122215	0.463856	0.128204	0.0799155	0.10406
Foxo6	0.101765	0.0669089	0.0843372	0	0.0656268	0.0328134
Bend3	1.31843	1.20239	1.26041	0.542659	0.722238	0.632449
Zfp276	56.1263	72.9716	64.549	8.14957	19.4355	13.7925
Thap6	2.33472	2.11835	2.22654	2.31878	1.4454	1.88209
Sp6	0.101635	0.0501172	0.0758761	0.0131433	0	0.00657166
Ap2a1	18.7405	15.7776	17.2591	10.4033	14.2634	12.3334
Ppp2r5c	5.07866	6.34296	5.71081	9.50698	7.46302	8.485
Vmn2r16	0	0	0	0	0	0
Serpinb9	0.555372	0.74689	0.651131	1.93261	0.748858	1.34074
Helz2	24.2698	19.9197	22.0947	9.96086	12.7901	11.3755
Lrrc7	0	0	0	0	0	0
Gm29805	0	0	0	0	0	0
Vmn2r69	0	0	0	0	0	0
4930519F24Rik	0	0	0	0	0	0
6030468B19Rik	0	0	0	0	0	0
Prkar2a	0.785375	0.816421	0.800898	9.26702	3.40843	6.33773
Ndst3	0	0	0	0.00802583	0	0.00401291
Slc25a54	0	0	0	0	0	0
Hnrnpa2b1	72.5151	71.9611	72.2381	119.632	72.4741	96.0533
Gm5086	0.396705	0	0.198353	0.136804	0.042638	0.0897211
Tns2	32.5564	27.6879	30.1221	10.8564	19.9612	15.4088
Magea2	0	0	0	0	0	0
Tmem40	0	0.360396	0.180198	0	0.11783	0.058915
Kcne1	0	0	0	0	0	0
Pmis2	0	0.120991	0.0604956	0.0634603	0	0.0317301
Olfr1095	0	0	0	0	0	0
Kif22	0.54012	0.655603	0.597862	0.193425	0.294727	0.244076
Adap1	0.214475	0.493547	0.354011	0.36981	0.461038	0.415424
Pias4	11.0021	7.25055	9.12631	6.6219	7.45974	7.04082
A630020A06	0	0	0	0	0	0
Fam32a	16.8295	17.0819	16.9557	21.7522	22.8864	22.3193
Sema3d	0.184107	0.18157	0.182839	0.224481	0.0678442	0.146162
Zfp943	2.47791	4.20699	3.34245	2.95292	1.71932	2.33612
Tmem59l	0.172544	0	0.0862721	0	0.0741804	0.0370902
Plscr2	16.2933	15.1341	15.7137	18.654	13.6216	16.1378
Mir692-1	0	0	0	0	0	0
Spata22	1.8174	3.78387	2.80064	1.7061	0.477486	1.0918
Pkn3	3.36464	3.08744	3.22604	0.514567	1.41508	0.964826
Gpr21	0	0	0	0.0386232	0.0722266	0.0554249
Lcorl	1.48001	2.10456	1.79229	1.3442	0.654784	0.999494
Gabra2	0	0	0	0	0	0
9130011E15Rik	1.12523	1.13893	1.13208	2.28227	1.26032	1.7713
Rsl1	0.670939	0.951186	0.811063	0.65074	0.513804	0.582272
Adar	11.7822	10.3748	11.0785	3.74535	4.86578	4.30557
1700065I16Rik	0	0	0	0	0	0
Tomm40l	105.666	169.522	137.594	24.0479	64.9035	44.4757
Nosip	11.8545	12.0082	11.9314	9.0422	12.2057	10.624
Gm4846	0	0	0	0	0	0
Irx5	0.0356864	0	0.0178432	0	0	0
Gpr33	0	0	0	0	0	0
Noxa1	0	0.102762	0.0513808	0	0.0335975	0.0167988
Knstrn	0.137515	0.244117	0.190816	0.241853	0.372461	0.307157
Serhl	13.6755	16.7042	15.1899	21.4492	26.7001	24.0747
Oosp2	0	0	0	0	0	0
Plvap	13.3566	10.7394	12.048	22.0253	22.6034	22.3144
Plin4	99.1354	55.0201	77.0777	5.80402	39.0042	22.4041
4930480K15Rik	0	0	0	0	0	0
Stk25	39.3722	36.1007	37.7364	12.855	17.5218	15.1884
Pex3	7.11207	5.87566	6.49387	11.4797	7.80417	9.64195
Pisd-ps3	123.674	317.968	220.821	59.0933	104.538	81.8156
Hck	4.30412	3.35542	3.82977	2.07799	2.432	2.25499
Galnt5	0	0	0	0	0	0
Mir466b-2	0	0	0	0	0	0
Phlda2	0	0.573764	0.286882	0.120376	0.525252	0.322814
Zmynd15	6.36279	7.46231	6.91255	1.70497	2.9573	2.33113
Prl2c5	0	0	0	0	0	0
Olfr733	0	0	0	0	0	0
Usp37	1.0584	0.818447	0.938423	0.926992	0.79113	0.859061
Vsig10	0.48652	0.458955	0.472737	0.175071	0.177336	0.176204
Ppp1r1a	0.0662196	0.195922	0.131071	0	0	0
4931408D14Rik	2.40854	2.55807	2.4833	3.88823	3.19178	3.54001
Tarm1	0	0	0	0.0463519	0	0.0231759
Olfr1	0	0	0	0	0	0
Defb18	0	0	0	0	0	0
Dennd2c	0.31033	0.459081	0.384705	0.107018	0.144536	0.125777
Spag6l	0	0	0	0	0	0
P4ha2	8.6959	3.71259	6.20425	4.34241	6.02053	5.18147
Rem1	1.12342	0.211036	0.667228	0.553446	0.482983	0.518215
Ifi35	32.4101	32.9585	32.6843	23.3862	30.0905	26.7384
Snrpa1	19.2776	23.2744	21.276	11.5333	15.4402	13.4867
Mir7086	0	0	0	0	0	0
Gm9962	0	0	0	0	0	0
Hist1h2ag	0	0	0	0.0939804	0	0.0469902
Fth1	803.855	830.112	816.984	1170.59	1552.87	1361.73
Rai14	11.5681	7.88771	9.72791	2.77921	2.92308	2.85115
Adcy3	0.181414	0.214697	0.198056	0.15953	0.116991	0.13826
Zfp616	0	0	0	0	0	0
Gm7714	0	0	0	0	0	0
Gm14851	0	0	0	0	0	0
Cmpk1	40.6421	38.4177	39.5299	51.7204	28.798	40.2592
Bbs12	0.387551	0.104239	0.245895	0.0728985	0.204484	0.138691
H2al1o	0	0	0	0	0	0
Vmn1r101	0	0	0	0	0	0
Umod	0	0	0	0	0	0
Tmem5	7.2188	8.03994	7.62937	10.3976	9.79214	10.0949
9330182O14Rik	0	0	0	0	0	0
Foxp4	16.5227	14.4703	15.4965	5.31949	8.40761	6.86355
Tex19.2	0	0	0	0	0	0
Ccar1	22.7887	15.7323	19.2605	6.74594	4.85339	5.79967
Abracl	6.9874	6.16024	6.57382	8.4884	6.48598	7.48719
Rnf44	24.2884	20.6813	22.4849	12.4354	12.7081	12.5718
Slc30a8	0.359935	0	0.179967	0.0232732	0.0580289	0.040651
Lrp12	1.31308	0.717225	1.01515	1.11811	0.521098	0.819605
Rabep2	28.81	15.9886	22.3993	5.67806	12.8289	9.25348
Gm4925	0.164807	0.108357	0.136582	0.113668	0.035427	0.0745472
Mfhas1	1.56574	2.58681	2.07627	2.69281	1.97629	2.33455
Ociad2	11.4111	10.5126	10.9619	21.3841	15.9515	18.6678
Mrvi1	0.258686	0.510243	0.384465	0.327097	0.250233	0.288665
1700008K24Rik	0	0	0	0	0	0
Pask	0.201026	0.280863	0.240945	0.138648	0.0864255	0.112537
Gemin7	16.0719	19.1758	17.6238	23.2549	26.8897	25.0723
Cyp4x1os	0	0.0844462	0.0422231	0	0.0552187	0.0276093
Tpbpa	0	0	0	0	0	0
Rad21	9.18203	8.75053	8.96628	11.1851	5.4918	8.33843
Pvr	2.64271	4.53905	3.59088	2.39611	2.83401	2.61506
Far1os	0	0	0	0	0	0
Prex1	1.4183	2.78456	2.10143	1.69827	1.48205	1.59016
Mir7093	0	0	0	0	0	0
Tgfb1i1	2.8298	1.67449	2.25215	0.608937	1.06574	0.837337
Defa3	0	0	0	0	0	0
Rnf34	2.10656	1.99097	2.04876	2.92849	2.32074	2.62462
Fam149a	1.45559	2.11471	1.78515	3.22226	2.35175	2.78701
E330011O21Rik	2.71375	1.42739	2.07057	4.72598	3.03342	3.8797
4930556C24Rik	0	0	0	0	0	0
4933413G19Rik	0	0	0	0	0	0
Wnt3	0	0	0	0	0	0
Lysmd4	4.52705	2.21812	3.37258	2.50581	2.2314	2.3686
Rtca	4.72749	3.41544	4.07146	6.4832	4.82116	5.65218
Lipe	9.31824	7.92952	8.62388	6.65175	8.18964	7.42069
Klk15	0	0	0	0	0	0
AW551984	0	0	0	0	0	0
Gm5771	0	0	0	0	0	0
Glis3	0.0352126	0.0115758	0.0233942	0.0546439	0.045416	0.05003
Olfr702	0	0	0	0	0	0
Trpv2	1.09102	0.95302	1.02202	0.38699	0.804093	0.595542
Dnaja2	31.3537	28.3597	29.8567	38.437	26.0242	32.2306
Mir1895	0	0	0	0	0	0
Igf2	0.479197	0.236297	0.357747	0.101404	0.0561865	0.0787954
Lsm6	8.48294	10.7913	9.63713	8.81106	10.1553	9.4832
Kmt2b	16.4674	12.9304	14.6989	3.67689	7.1342	5.40555
Utp11	15.1173	15.8851	15.5012	16.5705	12.07	14.3203
Rpl31-ps12	0	0.349475	0.174737	0	0	0
Evi2b	1.6524	1.19826	1.42532	0.351954	0.376094	0.364024
Hnrnpa0	25.6175	24.8224	25.2199	25.3266	26.453	25.8898
Dbnl	9.44752	11.1808	10.3142	10.413	7.66254	9.03779
Anapc5	34.6861	30.1691	32.4276	22.1957	27.9555	25.0756
Gm7271	0	0	0	0	0	0
Dlk1	0.0208142	0	0.0104071	0	0	0
Bex3	0.480686	0.758501	0.619594	1.14378	1.11595	1.12986
Sybu	1.08852	0.183285	0.635904	0.0412001	0.0684848	0.0548425
Cyb5r4	2.05498	2.47703	2.266	7.0866	4.08083	5.58371
Gatc	8.25211	10.2325	9.24231	13.3301	9.02501	11.1775
Cd209a	0.057786	0	0.028893	0.328805	0.186326	0.257565
Btn2a2	0	0	0	0	0	0
8030451O07Rik	0	0	0	0	0	0
Slc39a4	7.12694	6.83877	6.98286	12.2754	8.96848	10.6219
Rraga	8.72981	8.50453	8.61717	24.3133	12.6668	18.4901
Efna3	0	0.0690391	0.0345195	0.0362112	0.135432	0.0858218
Gtf2a2	43.3748	35.1705	39.2727	17.0742	19.5748	18.3245
Hsd17b3	0	0	0	0	0	0
Eif1b	17.4875	17.0621	17.2748	19.1076	23.0976	21.1026
Fam193a	5.21553	5.15893	5.18723	2.56177	2.59491	2.57834
Picalm	29.7738	22.4904	26.1321	21.9394	15.4775	18.7084
Stx18	4.87803	4.56679	4.72241	5.21115	3.30533	4.25824
Bhmt	1762.13	741.35	1251.74	1280.32	1443.71	1362.02
Itgal	2.414	3.27149	2.84274	1.80085	1.7156	1.75822
Irgq	1.98843	1.7815	1.88496	2.83942	1.97763	2.40853
2020-03-04	0	0	0	0	0	0
Itga9	1.56786	1.32881	1.44833	1.60302	1.35864	1.48083
Crocc	1.0945	1.16038	1.12744	0.488314	0.670535	0.579425
Vdac1	52.1743	49.6551	50.9147	108.898	78.9005	93.8995
Sipa1l2	0.727532	1.83363	1.28058	1.0175	0.608186	0.812842
Nhsl2	0.0595012	0.110842	0.0851718	0.0581373	0.0596886	0.058913
Ces1b	108.099	132.691	120.395	23.9966	51.3896	37.6931
Gja8	0	0	0	0	0	0
Ppp1r32	0.470532	0.348036	0.409284	0.0304244	0.113789	0.0721067
Hacd2	23.7532	20.9848	22.369	18.4551	19.7231	19.0891
Zfp318	3.86292	2.97728	3.4201	1.41818	1.43826	1.42822
Mir7223	0	0	0	0	0	0
Tmem198b	12.45	11.1919	11.8209	7.57993	10.7287	9.15433
Ankrd13c	4.52359	4.97112	4.74736	4.51276	3.52146	4.01711
Trim5	0.928004	1.1186	1.0233	0.782278	0.177319	0.479799
Selenoo	27.6547	27.5872	27.621	32.9037	29.9512	31.4274
Hspd1	79.834	83.1222	81.4781	205.987	115.061	160.524
Btbd35f11	0	0	0	0	0	0
Bmper	0.247845	0	0.123923	0.0815846	0.0435903	0.0625875
Ppif	22.9491	22.4689	22.709	39.0827	28.2406	33.6617
Srrm3	0	0	0	0	0	0
Ufl1	7.6358	8.83771	8.23676	6.26241	3.13822	4.70031
Olfr8	0	0	0	0	0	0
Nrsn2	0	0	0	0	0	0
Itgbl1	0	0.0358816	0.0179408	0.16938	0.117313	0.143347
C130073F10Rik	0	0	0	0	0	0
Sestd1	0.59505	0.397544	0.496297	0.168797	0.266141	0.217469
Oxa1l	15.7363	12.8161	14.2762	14.4245	16.9789	15.7017
Snhg11	13.0738	14.8262	13.95	5.18174	4.9794	5.08057
Nr0b1	0	0	0	0	0	0
Gm20751	0	0	0	0	0	0
8430423G03Rik	0	0	0	0	0	0
Samd8	1.28687	1.05157	1.16922	2.80214	1.47007	2.1361
Nup107	0.77656	1.28555	1.03106	1.06163	0.858497	0.960062
Glt8d1	7.62645	6.67053	7.14849	2.9989	2.51472	2.75681
Stat5b	14.2314	15.5471	14.8893	7.67696	8.67211	8.17453
Pcdhb13	0.0464416	0	0.0232208	0.0240232	0	0.0120116
Skint2	0	0	0	0	0	0
Prss3	0	0	0	0	0	0
Gm15816	0	0	0	0	0	0
Atg10	2.29176	1.73456	2.01316	3.83211	1.85599	2.84405
Stag1	2.52555	3.23656	2.88105	2.54638	1.61948	2.08293
Mlc1	0	0	0	0	0	0
Rhox2d	0	0	0	0	0	0
Tshb	0	0	0	0	0	0
Klk9	0	0	0	0	0	0
Hist1h2ap	0	0	0	0	0	0
Trub1	9.65685	9.52379	9.59032	4.00446	3.79571	3.90009
Tmem254b	83.0206	33.8433	58.432	136.872	141.594	139.233
Kars	11.1099	14.6471	12.8785	22.7082	19.3792	21.0437
Nudt2	5.25852	6.58232	5.92042	14.7514	14.608	14.6797
Babam1	24.8321	18.5933	21.7127	28.0028	30.5339	29.2684
Cabp5	0	0	0	0	0	0
Sema3a	0.0625945	0	0.0312972	0.0582816	0.0484393	0.0533604
Olfr183	0	0	0	0	0	0
Tanc1	2.07675	1.85204	1.9644	0.805691	0.861971	0.833831
Taf5	1.21077	1.92093	1.56585	1.1573	0.780807	0.969055
Kif1b	6.76921	7.76253	7.26587	10.2974	8.00941	9.15341
Gm5141	0.130763	0.128961	0.129862	0.0135281	0.0337307	0.0236294
Acpt	0	0	0	0	0	0
Mir470	0	0	0	0	0	0
Atp5c1	110.099	114.784	112.442	149.514	138.192	143.853
Mfsd7a	2.56443	3.57445	3.06944	1.52107	1.60965	1.56536
1700024B18Rik	0	0	0	0	0	0
Mtmr2	4.00775	3.58811	3.79793	6.29285	2.80449	4.54867
Ubac1	9.3957	7.62381	8.50976	5.97879	5.28971	5.63425
Terf1	4.12848	3.48994	3.80921	3.64063	2.40882	3.02473
Olfr474	0	0	0	0	0	0
2010204K13Rik	0	0.307165	0.153583	0.268515	0.066951	0.167733
4930563D23Rik	0	0.0947064	0.0473532	0	0	0
Tiam2	2.23403	2.07052	2.15227	3.06306	1.28447	2.17377
Gm13830	0	0	0	0	0	0
Rap2a	1.76771	2.61503	2.19137	4.62513	4.58637	4.60575
Zc3h11a	81.3832	104.825	93.1041	21.5864	26.0722	23.8293
Olfr1040	0	0	0	0	0	0
Dcun1d4	4.28045	5.06166	4.67106	5.91163	3.69838	4.80501
Spns3	0.282862	0.418447	0.350655	0	0.0608043	0.0304022
Hoga1	71.0162	84.1073	77.5617	93.4925	81.7515	87.622
Fbxo34	7.8112	9.86723	8.83921	6.12318	6.91852	6.52085
Ralbp1	6.73297	6.93183	6.8324	7.70689	6.19025	6.94857
Gm6763	0	0	0	0	0	0
Vmn2r96	0	0	0	0	0	0
Mdm2	23.7146	23.6062	23.6604	8.04441	8.22652	8.13546
Foxl2os	0	0	0	0	0	0
Iws1	2.63777	2.50475	2.57126	2.51226	1.50566	2.00896
Zfp91	14.7689	13.5099	14.1394	14.7098	8.95236	11.8311
Cdh9	0.0591002	0	0.0295501	0	0	0
Kif13a	2.39838	2.05734	2.22786	1.99663	1.53862	1.76762
Olfr111	0	0	0	0	0	0
Stat4	0.143402	0.169711	0.156557	0.0741785	0.073982	0.0740802
Ppp1r13b	5.30399	3.80607	4.55503	2.42627	3.15243	2.78935
2610037D02Rik	0	0	0	0.0122167	0	0.00610834
Proc	584.66	672.464	628.562	365.756	618.566	492.161
Pcgf6	9.19685	8.29386	8.74535	4.15729	4.00736	4.08232
Grk3	1.65012	3.30603	2.47808	0.813244	0.754112	0.783678
Zic5	0	0	0	0	0	0
Klkb1	60.2545	91.3212	75.7879	39.7582	40.7195	40.2389
Tax1bp1	39.3259	29.1009	34.2134	37.5374	31.6923	34.6149
Olfr1141	0	0	0	0	0	0
Mug1	278.568	436.339	357.454	303.196	216.136	259.666
Olfr176	0	0	0	0	0	0
Gm6793	0.0588165	0.174018	0.116417	0.395517	0.189649	0.292583
Mir6769b	0	0	0	0	0	0
Nipal4	0	0	0	0	0	0
Mrpl12	79.2483	78.0672	78.6578	139.246	172.256	155.751
Tulp4	1.69494	2.31157	2.00326	2.83567	1.81757	2.32662
S1pr3	0.726732	0.471526	0.599129	0.474848	0.542655	0.508752
Svs4	0	0	0	0	0	0
AI429214	0.437746	0.172686	0.305216	0.113218	0.0564589	0.0848384
Nlrp1b	0.747315	1.14647	0.946894	0.204022	0.281126	0.242574
4930505K13Rik	0	0	0	0	0	0
4933407L21Rik	0	0.0736697	0.0368349	0	0.0481721	0.024086
T2	0	0	0	0	0	0
Pklr	30.4925	49.4935	39.993	220.425	73.2988	146.862
Crat	26.2163	13.534	19.8751	20.6092	27.6067	24.1079
Nemp1	1.58073	2.44977	2.01525	1.98578	2.47564	2.23071
Uba6	0.522584	0.249379	0.385982	0.671442	0.228294	0.449868
Odf3	0	0	0	0	0	0
Gm19582	0	0	0	0	0.0657569	0.0328784
Gm14434	0	0	0	0	0	0
Kyat1	371.944	206.069	289.007	57.6617	89.2182	73.44
Inhba	0.416806	1.60447	1.01064	1.28667	0.251449	0.769059
1700069L16Rik	0	0	0	0	0	0
Clip2	1.35546	1.09989	1.22767	0.701149	0.475783	0.588466
Mmp12	0.0994542	0.122605	0.11103	0.115752	0.112239	0.113995
Gm10416	0	0.922134	0.461067	0.345473	0.258418	0.301946
Zfp976	2.3274	2.54849	2.43795	1.09768	0.904954	1.00132
Nfkb2	9.72057	6.5997	8.16013	3.32728	5.8966	4.61194
Utf1	0	0	0	0	0	0
Tlx3	0	0	0	0	0	0
Olfr426	0	0	0	0	0	0
Mep1b	0	0.036996	0.018498	0.0194045	0.290297	0.154851
Fsd1	0.0490586	0.0483826	0.0487206	0.0253768	0.031637	0.0285069
Vmn2r114	0	0	0	0	0	0
Atxn7l3	29.2672	21.8201	25.5437	8.60459	10.8172	9.71092
Ptpn9	5.26451	1.54299	3.40375	2.6904	2.80871	2.74955
Smim11	38.2465	44.4853	41.3659	30.1639	43.3564	36.7602
Zufsp	2.50298	1.82454	2.16376	1.01327	0.538044	0.775657
Sh2d7	0.279735	0.0919603	0.185848	0.0643113	0.0400881	0.0521997
Ift81	0.261624	0.315356	0.28849	0.556364	0.468657	0.51251
Mir8120	0	0	0	0	0	0
Mir6904	0	0	0	0	0	0
Entpd7	0.29766	0.40539	0.351525	0.285949	0.301645	0.293797
Trim12c	3.41405	8.30062	5.85734	3.18863	2.14051	2.66457
1700055C04Rik	0	0	0	0	0	0
Olfr494	0	0	0	0	0	0
Cyp2d26	705.793	822.387	764.09	726.998	796.275	761.636
Vmn2r89	0	0	0	0	0	0
Cadps2	1.2876	1.288	1.2878	2.73079	1.57767	2.15423
Kif5a	4.88995	4.84233	4.86614	0.932995	1.84812	1.39056
Gpr55	0	0	0	0.0347912	0	0.0173956
Dctn5	23.2298	26.3324	24.7811	13.8983	15.3415	14.6199
Cst7	0.173944	0	0.086972	0.0449886	0	0.0224943
4930448F12Rik	0	0	0	0	0	0
Wfdc6a	0	0	0	0	0	0
Asb6	13.6769	8.005	10.8409	4.19865	6.30746	5.25306
Cyp24a1	0	0	0	0	0	0
Gm19589	0	0	0	0	0	0
Mir298	0	0	0	0	0	0
Syndig1	0	0	0	0	0	0
Parp11	0.741179	1.19391	0.967546	1.38022	0.685095	1.03266
Hist1h2aa	0	0	0	0	0	0
Gsto1	48.0137	45.6277	46.8207	70.665	80.4386	75.5518
Ptpn18	2.39873	2.84956	2.62414	1.0434	1.89846	1.47093
D030028A08Rik	0.182456	0.0899711	0.136214	0.12584	0.196105	0.160973
Adcyap1	0	0	0	0	0	0
Slc35f3	0	0.0607782	0.0303891	0	0	0
1700069P05Rik	0	0	0	0	0	0
Ncoa2	3.37126	3.40665	3.38895	3.46628	2.39482	2.93055
Tbce	21.9383	14.2101	18.0742	7.35706	5.48519	6.42112
Slc16a9	0.409157	0.189891	0.299524	0.610042	0.310421	0.460231
1700008J07Rik	1.09309	1.49533	1.29421	0.674866	0.955043	0.814954
Reck	0.135412	0.171702	0.153557	0.840545	0.486524	0.663534
Has2	0	0	0	0	0	0
4930480E11Rik	0	0	0	0	0	0
Mycs	0	0	0	0	0	0
Olfr745	0	0	0	0	0	0
Gtpbp10	6.43451	6.51892	6.47671	4.85647	2.90465	3.88056
Ubald2	17.5328	17.0629	17.2979	20.593	25.6357	23.1144
Cspp1	17.5684	13.9854	15.7769	3.12773	3.8612	3.49446
Tigd2	1.16925	1.68752	1.42838	2.46355	1.26897	1.86626
Gm10548	0.22833	0	0.114165	0.0506186	0	0.0253093
Txn2	134.05	147.64	140.845	144.218	167.414	155.816
Rrp12	4.92294	1.62489	3.27392	1.92016	1.74097	1.83057
Fam98a	7.09293	6.57489	6.83391	9.60555	6.98876	8.29716
Triap1	11.0361	7.25601	9.14605	16.0267	13.0214	14.524
Mcph1	0.129959	0.366195	0.248077	0.46097	0.371151	0.41606
Ier5	2.91093	3.15532	3.03312	1.64141	2.50294	2.07218
A330008L17Rik	0	0	0	0	0	0
Tnfsf13b	0.202013	0.199229	0.200621	0.365738	0.0977059	0.231722
Hjurp	19.4901	27.9404	23.7153	7.16973	9.48887	8.3293
Cpsf6	3.67481	4.81498	4.2449	4.75224	2.30211	3.52718
Trim43c	0	0	0	0.156036	0.0555794	0.105808
Ece2	3.48595	3.43792	3.46194	7.84392	7.6995	7.77171
Tfip11	9.83433	8.67414	9.25423	6.63694	9.16238	7.89966
Ccdc47	16.4266	17.6495	17.0381	27.3645	14.9422	21.1534
Rftn1	0.734513	0.935674	0.835093	0.585751	0.651303	0.618527
Capns2	0	0	0	0	0.0544843	0.0272421
Acsm2	0.0262166	0	0.0131083	0.033903	0.0169066	0.0254048
Ifng	0	0.0698949	0.0349474	0.0733202	0.0457037	0.059512
Clp1	14.105	12.8477	13.4763	9.74438	6.76915	8.25676
Olfr1415	0	0	0	0	0	0
Art2a-ps	0	0	0	0.141157	0	0.0705787
Prdm8	0	0	0	0	0.0354611	0.0177305
Pgam2	0.189303	0.74678	0.468042	0.244805	0.488314	0.36656
Cops7a	25.8367	24.2643	25.0505	48.1868	45.8404	47.0136
Zfp771	32.7679	22.0027	27.3853	12.6945	23.0648	17.8797
Lmx1a	0	0	0	0	0	0
Slc6a1	0	0	0	0	0	0
Olfr1031	0.0848214	0	0.0424107	0	0	0
Eml6	0.0424527	0.0732685	0.0578606	0.126269	0.0342212	0.080245
Vmn2r120	0	0	0	0	0	0
Arhgap20	0	0	0	0	0	0
Tug1	10.606	10.1704	10.3882	4.23187	3.83547	4.03367
Arsi	0	0.0982263	0.0491131	0.02576	0	0.01288
Rnase1	0	0	0	0	0	0
Dcp1a	3.67999	2.9215	3.30074	1.7298	1.58539	1.65759
Itln1	0	0	0	0	0	0
Adamts3	0.158344	0.0446177	0.101481	0.0234021	0.0291752	0.0262886
E130008D07Rik	0	0	0	0	0	0
Olfr382	0	0	0	0	0	0
Ahrr	0.0375129	0.055494	0.0465034	0	0.0241914	0.0120957
Nipsnap3a	0	0	0	0	0	0
Gnb1	16.7847	15.842	16.3133	20.5362	20.056	20.2961
Dmrtc1c2	0	0	0	0	0	0
Dmkn	0	0	0	0	0.0273499	0.013675
Gstt2	110.041	117.414	113.728	75.3127	106.243	90.7781
Ccdc125	5.00894	4.56474	4.78684	1.54149	1.30843	1.42496
Olfr1121	0	0	0	0	0	0
Gm16442	0	0	0	0	0	0
Ndufs6	171.339	198.897	185.118	204.611	290.06	247.336
Zfp652os	0.319383	0.629965	0.474674	0.247814	0.514912	0.381363
Tmem266	0.570033	0.632452	0.601243	0.405439	0.344629	0.375034
Ino80e	7.30996	8.52705	7.9185	4.6351	5.93059	5.28285
Vmn2r65	0	0	0	0	0	0
Copb2	10.6806	11.5895	11.135	34.9418	17.7735	26.3577
BC024386	543.696	829.432	686.564	183.509	352.23	267.87
Il34	2.16808	1.18284	1.67546	1.67031	1.4279	1.54911
Pet2	0	0	0	0	0	0
Psat1	0.236891	0.0778755	0.157383	0.142961	0.254611	0.198786
Jph2	0.0607469	0	0.0303735	0.104743	0.0652911	0.0850171
Rdh5	19.9413	28.9293	24.4353	12.6387	19.0483	15.8435
Psme3	14.7672	14.2408	14.504	19.5456	17.6948	18.6202
Hdhd3	22.3294	26.3949	24.3621	14.9091	20.3232	17.6162
Cthrc1	0	0	0	0	0	0
Vmn2r121	0	0	0	0	0	0
1700031M16Rik	0	0	0	0	0	0
Ebpl	37.9433	50.817	44.3802	69.7096	71.8893	70.7995
Cd79a	0.646228	1.01972	0.832973	0.76884	0.333393	0.551117
Gm8989	0	0	0	0	0	0
Elac1	2.27712	3.69187	2.9845	1.71331	1.42398	1.56865
Sbds	48.6145	44.1178	46.3662	44.5308	50.9403	47.7355
Grm3	0	0	0	0	0	0
Vmn1r51	0.036352	0.179256	0.107804	0.0376081	0.0703283	0.0539682
Trove2	0.363866	0.174577	0.269222	0.335743	0.114155	0.224949
Tfap2e	0	0	0	0	0.0522452	0.0261226
Spint3	0	0	0	0	0	0
Daxx	8.50567	7.92973	8.2177	4.21073	4.69238	4.45155
Tspyl2	15.3599	15.179	15.2694	2.81464	5.23339	4.02402
Ctnnb1	19.2906	22.6664	20.9785	48.1788	30.5891	39.3839
Mir1190	0	0	0	0	0	0
Gm20110	0	0	0	0	0	0
Tnk1	2.45013	1.52336	1.98674	0.564816	0.944591	0.754704
Prpf4b	6.89338	9.48746	8.19042	10.4292	6.61241	8.52079
Rxfp3	0	0	0	0.0104324	0	0.00521622
Tagap	7.13691	6.15875	6.64783	1.67283	1.90571	1.78927
Gm19276	0	0	0	0	0	0
Olfr519	0	0	0	0	0	0
Carmil3	0.428959	0.386261	0.40761	0.0675318	0.168382	0.117957
4933402D24Rik	0	0	0	0.0505225	0	0.0252612
4930509J09Rik	0	0	0	0	0	0
Sugct	23.3785	24.479	23.9288	29.075	23.9618	26.5184
Acvr1b	1.67479	1.54848	1.61163	1.47547	1.14755	1.31151
Ptov1	43.3098	37.4582	40.384	25.6305	39.6479	32.6392
N6amt1	4.0563	4.66715	4.36173	5.11107	2.68291	3.89699
Mis12	1.51915	3.63853	2.57884	5.90167	2.93902	4.42034
Fscn3	0	0	0	0	0	0
Dscaml1	0	0.0122836	0.00614182	0	0	0
Adam6a	0	0	0	0	0	0
Olig2	0	0	0	0	0	0
Armcx4	0.333082	0.309722	0.321402	0.103377	0.177976	0.140677
Crisp2	0	0	0	0.0611423	0	0.0305711
Slc9b2	0.038232	0	0.019116	0.0593296	0.0246552	0.0419924
2810049E08Rik	0	0	0	0	0	0
Fnip1	12.2467	17.1812	14.714	4.47048	3.53944	4.00496
Trib3	2.75953	4.08226	3.42089	1.29767	3.04684	2.17226
Pcbp1	88.2721	79.3535	83.8128	112.531	113.817	113.174
Svil	3.16228	4.20821	3.68525	3.90014	1.63856	2.76935
Uts2	0	0	0	0	0	0
Mier1	5.49822	4.91519	5.2067	4.37624	2.95094	3.66359
Epg5	2.59781	2.29095	2.44438	2.2106	1.78964	2.00012
Ropn1	0	0	0	0	0	0
Mir6539	0	0	0	0	0	0
Mir6395	0	0	0	0	0	0
N4bp2l2	2.45395	2.66497	2.55946	3.19565	1.71797	2.45681
Dnaaf2	1.26481	1.54676	1.40579	2.1198	2.52854	2.32417
Cd84	0.912004	2.08156	1.49678	1.01091	0.52092	0.765915
Pde11a	0	0	0	0	0	0
Nrg4	24.6855	13.2913	18.9884	7.70756	10.9857	9.34665
Lrrc27	0.0506523	0.249772	0.150212	0.183409	0.163324	0.173366
Gm7325	0	0	0	0	0	0
Tacc1	8.13909	6.84159	7.49034	5.60904	4.39784	5.00344
4933408N05Rik	0	0	0	0	0	0
Krt10	1.63966	1.37451	1.50709	1.10261	1.24243	1.17252
Pth2r	0	0	0	0	0	0
Lyve1	5.26302	2.69258	3.9778	2.28004	1.40004	1.84004
Hint2	338.665	352.458	345.561	172.857	297.281	235.069
Atrip	3.23413	2.92651	3.08032	2.36281	2.23614	2.29948
4930488B22Rik	0	0	0	0	0	0
Thoc3	4.16606	4.61769	4.39187	8.29581	7.79832	8.04707
Sec14l3	0	0	0	0	0	0
Zfp438	0.77497	0.975131	0.87505	0.622045	0.396365	0.509205
Stk33	0	0	0	0	0	0
Hint3	22.6707	32.8084	27.7396	35.8184	44.2571	40.0378
Tmem114	0	0	0	0	0	0
Cbx7	3.40883	6.54833	4.97858	2.97463	3.36435	3.16949
Defb13	0	0	0	0	0	0
Pycr1	0.0294284	0	0.0147142	0.0608905	0.132845	0.0968678
Polr2a	16.1347	13.6266	14.8806	6.21839	10.4132	8.31579
Olfr930	0	0	0	0	0	0
4930431F12Rik	0.341198	0.299108	0.320153	0.156883	0.220033	0.188458
Rprd1b	1.82331	1.54683	1.68507	4.58394	2.97116	3.77755
Gsta3	454.697	449.046	451.871	1261.75	914.209	1087.98
Cyp2w1	0	0	0	0	0	0
L3mbtl2	4.81665	4.30633	4.56149	4.24959	4.76087	4.50523
Rassf2	2.04305	0.972101	1.50758	0.825063	0.624092	0.724578
Klrb1-ps1	0	0	0	0	0	0
Strap	16.4114	15.0657	15.7386	28.6889	23.4676	26.0782
Ikbke	10.736	11.3538	11.0449	4.86104	4.09193	4.47649
4930572K03Rik	0	0	0	0	0	0
Adam28	0.151014	0.148933	0.149974	0.0334783	0.0278247	0.0306515
Cyth1	36.397	35.7358	36.0664	20.8106	20.9122	20.8614
Gm4432	0	0.271067	0.135533	0	0	0
Gm12238	0	0	0	0	1.33794	0.66897
D14Ertd670e	0	0	0	0	0	0
Crbn	2.91984	4.25681	3.58833	5.73501	3.24741	4.49121
L3mbtl1	0	0	0	0	0	0
Ngef	62.1816	57.3053	59.7434	18.4899	22.5184	20.5042
Chmp6	3.29613	3.52161	3.40887	8.32614	7.43967	7.8829
Serpinb6d	0	0	0	0	0	0
D6Ertd474e	0	0.0306312	0.0153156	0	0	0
Brinp3	0	0	0	0	0	0
Gpr179	0	0.00911738	0.00455869	0.0047821	0	0.00239105
Gm4265	0	0	0	0.0658142	0	0.0329071
Sh3kbp1	0.431427	0.360024	0.395725	0.266084	0.288921	0.277502
Obp1a	0	0	0	0	0	0
Vmn2r100	0	0	0	0	0	0
Selenof	33.8699	40.577	37.2234	103.562	74.7249	89.1437
Pira11	0	0	0	0	0	0
Bet1	20.064	21.0567	20.5603	40.4252	29.3106	34.8679
Kdsr	22.9076	22.508	22.7078	24.8885	20.3193	22.6039
Usp11	0.569386	0.56154	0.565463	0.256113	0.23947	0.247791
2020-09-04	14.0151	8.5204	11.2677	7.41519	6.85079	7.13299
Haus7	17.4544	14.636	16.0452	16.2692	16.15	16.2096
Iqcd	1.07964	0.557735	0.818688	0.212752	0.331544	0.272148
Nutf2	19.1584	17.1728	18.1656	16.3439	21.9518	19.1478
Gadd45b	43.2159	6.61351	24.9147	0.630693	1.74728	1.18899
D930015M05Rik	0.0720625	0.213209	0.142636	0.670973	0.371775	0.521374
Hbq1b	0	0	0	0	0	0
Smim10l2a	0	0	0	0.0141586	0.0176513	0.0159049
1700024N05Rik	0	0	0	0	0	0
Nlrp4g	0	0	0	0	0	0
Hdac9	0.290496	0.362892	0.326694	0.190338	0.0499562	0.120147
1700012D14Rik	0.409004	0	0.204502	0.282091	0.0879197	0.185005
Slc45a2	0	0	0	0.0148705	0	0.00743525
Gucy1a2	0.0874854	0	0.0437427	0.138995	0.0201492	0.079572
Ccdc154	0.0356271	0.0351362	0.0353816	0.0184291	0	0.00921453
Actl6b	0.166191	0	0.0830953	0	0.0357245	0.0178622
Atp6v0a1	15.1382	15.1629	15.1505	9.0208	11.1213	10.0711
Klk1b27	0	0	0	0	0	0
Cox10	5.40185	5.50114	5.4515	4.95069	4.88456	4.91762
Pfdn2	161.996	149.838	155.917	65.1118	85.6196	75.3657
Cyp4f15	251.581	226.251	238.916	79.8375	111.893	95.8654
Sap18b	101.496	116.708	109.102	98.3978	127.144	112.771
Gm13286	0	0	0	0	0	0
Synpo	2.35494	2.05815	2.20655	1.38652	1.9508	1.66866
Jund	37.8714	29.3566	33.614	36.9605	65.8891	51.4248
Ina	0	0	0	0	0	0
Gm20736	0	0.203545	0.101772	0	0	0
Tnni1	0	0	0	0	0.101844	0.0509222
Tmem233	0	0	0	0	0	0
H2al1k	0.477297	0.470721	0.474009	0.246895	0.307801	0.277348
Ulk1	23.1409	27.8828	25.5118	14.3609	17.5323	15.9466
Cyp2f2	134.191	205.159	169.675	331.496	272.649	302.072
Cfap126	1.57576	1.96301	1.76938	1.75891	1.55101	1.65496
A630001G21Rik	0.753009	1.74737	1.25019	0.114563	0.571297	0.34293
Zfp354b	1.47852	1.08514	1.28183	1.08496	1.10869	1.09682
4930417O22Rik	0	0	0	0	0	0
Galnt9	0	0.108357	0.0541787	0	0	0
Gdf1	0.157174	0.0310018	0.0940881	0.0162605	0	0.00813027
Rnh1	126.867	135.716	131.291	72.9288	85.8981	79.4135
Gm19395	0	0	0	0.202243	0.0840449	0.143144
Mrps31	9.32356	9.52545	9.42451	19.7535	13.7534	16.7534
Syne3	0.807575	0.945782	0.876679	0.966023	0.564191	0.765107
Gm10619	0	0	0	0	0	0
Srcin1	0.0492488	0.0728553	0.061052	0.0509505	0	0.0254752
S100a13	78.6782	64.1098	71.394	32.6331	50.6608	41.647
Afm	143.56	128.281	135.921	118.005	91.8957	104.95
Klrb1	0	0	0	0	0	0
Haus2	2.30792	3.01654	2.66223	2.66095	1.56006	2.11051
Mir6964	0	0	0	0	0	0
Acad12	0.433285	0.92585	0.679568	2.40938	1.49023	1.94981
Tmem190	0	0	0	0	0	0
Spa17	2.11279	1.83854	1.97567	1.41434	1.12206	1.2682
Alppl2	0	0	0	0	0	0
Olfr1426	0	0	0	0	0	0
4930565D16Rik	0	0	0	0	0	0
Zfp606	2.21532	2.731	2.47316	1.20138	1.46319	1.33228
Lelp1	0	0	0	0	0	0
Prkab1	23.1633	18.8444	21.0038	10.0137	12.3222	11.1679
Gm10248	0	0	0	0	0	0
Ap2m1	36.7894	39.3349	38.0621	65.2166	64.0383	64.6274
Mir574	0	0	0	0	0	0
Sln	0	0	0	0	0	0
Supt16	7.9625	6.55341	7.25795	4.93863	3.41094	4.17478
Gm12709	0	0	0	0	0	0
Cts6	0	0	0	0	0	0
Nmnat3	2.42177	4.2678	3.34478	3.84032	2.61146	3.22589
Ncbp3	1.7331	0.915174	1.32414	1.5671	0.994442	1.28077
Hhipl2	0.433572	0.366513	0.400043	0.192237	0.179745	0.185991
Gm10637	0	0	0	0	0	0
Snx2	18.4033	16.7213	17.5623	20.6258	14.0658	17.3458
Col4a2	3.03132	2.15038	2.59085	2.08383	2.09203	2.08793
Mrnip	1.88058	2.2256	2.05309	4.20241	4.17187	4.18714
Ttc32	23.2395	30.7845	27.012	15.7474	15.7056	15.7265
Polr1d	35.8263	35.8965	35.8614	50.7661	60.2787	55.5224
Ace2	0.0480956	0.0237164	0.035906	0.0870755	0.186096	0.136586
Vpreb3	0.142449	1.68584	0.914143	0.736856	0.183726	0.460291
Papd5	13.335	9.60135	11.4682	8.48006	5.38823	6.93415
Guca2a	0	0	0	0	0	0
Gm933	0	0	0	0	0	0
BC025920	0.907454	0.939698	0.923576	0.305113	0.526681	0.415897
B930018H19Rik	0	0	0	0	0	0
Etv3	4.55466	3.43886	3.99676	2.61492	1.97967	2.29729
4930405J17Rik	0	0	0	0.211568	0	0.105784
Pes1	7.48252	8.36722	7.92487	9.5849	8.71982	9.15236
Lrrc30	0	0	0	0	0	0
Wbscr27	2.04978	2.98705	2.51842	3.43412	4.06426	3.74919
Foxd2	0	0.0645841	0.032292	0.0677491	0	0.0338746
Klk11	0	0	0	0.0350939	0	0.017547
Il4ra	7.42397	4.48266	5.95331	4.56301	5.92749	5.24525
C030013G03Rik	0	0	0	0	0	0
Csta1	0	0	0	0	0.0202496	0.0101248
Skiv2l	61.5406	52.5406	57.0406	18.827	25.7878	22.3074
Alms1-ps2	0	0	0	0	0	0
Trim37	1.01926	1.02022	1.01974	1.56597	1.15763	1.3618
Zfp526	0.280077	0.627767	0.453922	0.750727	0.459751	0.605239
Tbpl2	0	0	0	0	0	0
Mir7682	0	0	0	0	0	0
Klf9	4.33634	4.12108	4.22871	13.2138	5.22	9.21691
Fbxw11	4.41428	3.81426	4.11427	5.33143	4.24392	4.78767
Ccdc13	0	0	0	0	0	0
4930471C04Rik	0	0	0	0	0	0
Amn	0.151331	0.149246	0.150289	0.208747	0.130121	0.169434
Adgra2	1.61654	1.83954	1.72804	1.00505	1.17279	1.08892
Mrgpra2a	0.207638	0.341295	0.274466	0	0.044634	0.022317
Ppib	87.8983	140.779	114.338	180.947	221.264	201.105
Hba-a1	154.174	108.78	131.477	79.4331	295.502	187.468
Rnf122	0.314296	0.619931	0.467113	0.137566	0.327412	0.232489
Map9	0.0689566	0.0680065	0.0684815	0.135545	0.0533627	0.0944536
Pitpnm1	5.87281	3.84252	4.85766	1.47469	2.47582	1.97526
Atxn10	6.22382	7.39358	6.8087	23.2495	17.5141	20.3818
Katna1	7.58504	4.66937	6.12721	7.72217	5.26533	6.49375
Gm30731	0	0	0	0	0	0
Taar2	0	0	0	0	0	0
Airn	0.425932	1.82028	1.1231	0.587533	0.183118	0.385325
Stk10	0.912821	0.733531	0.823176	0.743247	1.04651	0.894879
Selenok	134.276	118.635	126.455	93.2056	98.4345	95.8201
Ctsh	50.4238	57.0881	53.7559	143.164	120.519	131.842
Cdadc1	14.0381	13.807	13.9226	19.2195	15.6212	17.4203
Olfr538	0	0	0	0	0	0
Serpinb9f	0	0	0	0	0	0
Pldi	0	0	0	0	0	0
Olfr898	0	0	0	0	0	0
Prdx2	72.4488	85.9573	79.203	115.175	143.863	129.519
Nat10	13.4102	10.3303	11.8703	4.8316	7.31426	6.07293
Slc7a2	72.7418	91.1155	81.9287	57.2577	48.7516	53.0046
Sap30l	14.1724	17.3077	15.7401	15.4926	26.8832	21.1879
2510009E07Rik	1.26207	1.2283	1.24519	1.15106	1.1887	1.16988
Slit2	0	0.00844968	0.00422484	0.00886377	0.00552518	0.00719447
Gzmb	0.340295	0.839016	0.589656	0.234702	0.292601	0.263651
Olfr1253	0	0	0	0	0	0
Idua	2.93912	4.27892	3.60902	1.28246	1.8825	1.58248
Ccdc7b	0	0	0	0	0	0
Cwc27	1.5931	2.60362	2.09836	3.31984	2.34826	2.83405
Cdrt4os1	0	0	0	0	0	0
Olfr301	0	0	0	0	0	0
Tubb1	0.0855832	0	0.0427916	0.0442702	0.165573	0.104922
Ermard	13.3426	10.9039	12.1233	7.67849	5.91966	6.79908
Ncs1	0.0637579	0.0419196	0.0528388	0.0109935	0.0822327	0.0466131
Ugt3a1	17.4332	21.6699	19.5515	52.4885	46.4208	49.4547
Tenm4	0	0.00642114	0.00321057	0.00336791	0.00419873	0.00378332
Lpar6	23.6624	20.4921	22.0772	6.34467	5.71389	6.02928
Tas2r103	0	0	0	0	0	0
Gle1	9.65703	7.97292	8.81498	9.43408	8.80767	9.12088
Mir6917	0	0	0	0	0	0
Ucn3	0	0	0	0	0	0
Olfr171	0	0	0	0	0	0
Dvl1	112.57	97.6949	105.133	26.1644	47.5477	36.856
Prop1	0	0	0	0	0	0
Mcl1	27.1256	29.4926	28.3091	28.0502	25.7397	26.895
Prmt1	9.95773	12.9217	11.4397	11.8267	16.0539	13.9403
Vsig1	0	0	0	0	0	0
Uevld	0.874855	1.78067	1.32776	2.43602	1.33242	1.88422
Por	390.629	279.857	335.243	217.124	326.623	271.873
Gm10142	0	0	0	0	0	0
Sirt1	7.98083	6.8898	7.43532	2.68983	2.34736	2.51859
Nt5m	13.001	8.22416	10.6126	7.43841	8.13008	7.78425
Gins3	0.711065	0.42076	0.565913	0.386208	0.114638	0.250423
Dnajc13	3.74347	3.31831	3.53089	2.8758	1.7531	2.31445
Fam163b	0.145544	0	0.0727719	0.0752864	0.0187717	0.0470291
Rsph1	0.221207	0	0.110603	0	0.190203	0.0951015
Grwd1	8.83694	6.26959	7.55327	4.87433	4.30317	4.58875
Chka	83.7958	25.7872	54.7915	6.2646	10.7782	8.52141
1600002K03Rik	7.37672	12.6015	9.9891	6.60952	9.93898	8.27425
Ptger1	10.2559	9.87089	10.0634	2.66323	4.22332	3.44327
Mir3102	0	0	0	0	0	0
Hmgn5	7.10498	5.76532	6.43515	22.6562	11.2807	16.9685
Rnf185	6.32594	6.46337	6.39465	8.46861	7.13094	7.79977
Cercam	0.0315854	0	0.0157927	0.081692	0.264796	0.173244
Clasp1	1.2566	1.65238	1.45449	1.48155	1.67182	1.57669
Narf	7.77465	5.73148	6.75306	12.9497	7.54567	10.2477
Saxo1	0	0	0	0	0	0
Aspa	5.63513	4.95221	5.29367	6.72452	3.31018	5.01735
Ulk4	0.0210286	0	0.0105143	0.0108776	0	0.00543878
Scp2	1191.26	1027.67	1109.46	1793.98	1106.11	1450.05
Olfr449	0	0	0	0	0	0
Sox1	0	0	0	0	0	0
Krt88	0	0	0	0	0	0
Olfr850	0	0	0	0	0	0
Csrp3	19.5024	20.8901	20.1962	27.8026	37.4895	32.6461
Sstr4	0	0	0	0	0	0
Mapk3	12.7277	16.1318	14.4298	21.7037	22.8134	22.2586
Magea3	0	0	0	0	0	0
Vgf	0	0	0	0	0	0
Syvn1	230.18	176.15	203.165	36.8965	57.7431	47.3198
Ptk6	0.0375129	0	0.0187564	0.174641	0	0.0873204
Pfkfb3	6.85363	10.8015	8.82755	11.3047	7.5613	9.43302
Hsp90b1	156.59	217.915	187.252	230.765	181.579	206.172
Paxip1	8.28368	5.89942	7.09155	2.63164	3.54557	3.08861
Nnt	18.6331	19.9309	19.282	28.9275	28.5687	28.7481
Car5a	27.2072	29.4137	28.3104	86.8291	66.1397	76.4844
Gm29669	0.292013	0.383986	0.337999	0.302103	0.439399	0.370751
Cbr4	7.15261	9.86051	8.50656	21.881	18.004	19.9425
Olfr1406	0	0	0	0	0	0
Olfr486	0	0	0	0	0	0
Emc9	29.8276	32.3583	31.093	46.3425	63.4765	54.9095
4930528A17Rik	0	0	0	0.125425	0.104244	0.114835
Ssmem1	0	0	0	0.0662071	0.123809	0.0950082
Phf5a	14.2577	13.856	14.0569	14.2389	18.1206	16.1798
BC065397	1.22279	1.62539	1.42409	0.495014	0.582843	0.538928
Prl4a1	0	0	0	0	0	0
Ddx5	259.456	267.726	263.591	131.085	102.905	116.995
Tnfrsf11b	0.365171	0.300117	0.332644	0.676872	0.274741	0.475807
Adgb	0.625224	1.15209	0.888655	0.297881	0.435027	0.366454
Zfp811	0	0.239177	0.119588	0.0125449	0	0.00627244
Fam13c	0.0523052	0.0257923	0.0390487	0.0270563	0.0168654	0.0219608
Ces2g	4.82912	7.39532	6.11222	19.7822	10.039	14.9106
Arf4	19.9058	22.1579	21.0318	61.8894	38.6731	50.2812
Rplp0	148.431	169.021	158.726	302.39	344.781	323.585
Lpcat2b	0	0	0	0	0	0
Fbxl22	2.35362	2.32119	2.3374	0.338186	0.44972	0.393953
Calcrl	1.52098	2.01789	1.76944	1.27381	0.677257	0.975536
Vmn2r107	0	0	0	0	0	0
Usp29	0	0	0	0	0	0
Olfr152	0	0	0	0	0	0
Myl4	2.23369	2.01136	2.12253	0.653073	0.876808	0.76494
Pebp4	0	0	0	0	0	0
Ivd	131.971	86.1685	109.07	95.2844	96.2894	95.7869
Akap10	1.63594	2.24568	1.94081	1.95549	1.41141	1.68345
Rabgef1	19.2024	14.6926	16.9475	6.77462	8.52459	7.6496
Rpl39	175.263	231.504	203.383	205.134	278.674	241.904
Gstk1	99.3091	111.309	105.309	209.488	220.195	214.841
A930013F10Rik	0.989746	0.906386	0.948066	0.877667	0.478702	0.678185
Nabp2	18.5856	19.3746	18.9801	27.0285	30.7523	28.8904
Murc	0	0	0	0	0	0
Zfyve9	2.47686	2.5513	2.51408	3.7369	3.07921	3.40805
Pcdhb18	0.0340363	0.0335673	0.0338018	0.0352123	0.0109747	0.0230935
2020-03-09	0.300441	0.507945	0.404193	0.0666047	0.387498	0.227051
G630064G18Rik	0	0	0	0	0	0
Esp1	0	0	0	0	0	0
Agap3	43.0012	27.8103	35.4058	17.7093	27.9974	22.8533
Xpo6	14.0788	11.3569	12.7179	6.59044	9.22502	7.90773
Fbll1	0	0	0	0	0	0
Gm4737	1167.53	922.075	1044.8	943.755	944.021	943.888
Mrps7	69.7031	53.2998	61.5014	47.1518	72.2054	59.6786
Vim	14.9626	14.572	14.7673	11.6097	20.0521	15.8309
Pla2g4c	0.127081	0.0751981	0.10114	0.0394417	0.032781	0.0361113
Hpgds	0.494037	1.69248	1.09326	0.349705	0.18445	0.267078
Plaur	1.02359	0.616911	0.820252	0.382403	0.330049	0.356226
Upf3b	12.5851	12.0509	12.318	5.31775	3.86922	4.59348
Hykk	8.11667	11.7669	9.94181	16.377	9.43908	12.908
3830403N18Rik	0	0	0	0	0.0542172	0.0271086
6030407O03Rik	0.0476149	0	0.0238074	0.0246301	0	0.012315
Utp4	6.29145	4.70058	5.49602	5.73961	4.96706	5.35333
Olfr1218	0	0	0	0	0	0
Wdr31	0	0	0	0	0.0903989	0.0451994
Calca	0.293345	0.289303	0.291324	0	0	0
Slc38a3	559.877	635.292	597.585	741.306	585.922	663.614
Lzts3	4.47309	5.32554	4.89932	6.25358	5.4314	5.84249
Mir361	0	0	0	0	0	0
Flot2	16.1057	12.0263	14.066	16.2881	15.6642	15.9761
Fignl1	0.0288347	0.142187	0.0855109	0.238648	0.18595	0.212299
Gm4566	0	0	0	0	0	0
Ccdc171	2.52052	5.90608	4.2133	1.51947	1.99208	1.75577
Adamts12	0.0199058	0.0294474	0.0246766	0.0308905	0.0192554	0.0250729
Ptgs2	0	0	0	0.00994591	0	0.00497295
Aknad1	0	0	0	0	0	0
Lce1h	0	0	0	0	0	0
Irak1bp1	0.281624	1.01839	0.650008	0.679828	0.454035	0.566932
Prl6a1	0	0	0	0	0	0
Ppp1r2-ps9	0	0	0	0	0	0
Mir376b	0	0	0	0	0	0
Hoxd13	0	0	0	0	0	0
Tgfb3	0.228003	0.149907	0.188955	0.26209	0.408431	0.33526
Gm10229	0	0	0	0	0	0
1110038B12Rik	27.3477	28.512	27.9298	11.0139	20.1554	15.5847
Gpc5	0	0	0	0	0	0
Bvht	1.71223	2.53296	2.1226	1.18093	2.39241	1.78667
Olfr616	0	0	0	0	0	0
F420014N23Rik	0.134411	0.0331398	0.0837756	0.208583	0.151689	0.180136
Otud3	2.4648	2.83597	2.65039	2.57653	4.40425	3.49039
Fgf1	40.5628	39.939	40.2509	27.4731	27.8276	27.6504
Arhgap27	6.94864	6.04667	6.49766	1.33203	2.26689	1.79946
Hyou1	17.9945	32.8407	25.4176	26.5632	21.2372	23.9002
Psmb5	122.872	151.571	137.221	157.42	242.539	199.98
4632428C04Rik	0	0.243826	0.121913	0.255775	0.227766	0.24177
Gm15881	0	0	0	0	0	0
Ankra2	7.18712	6.91199	7.04956	5.10322	5.81515	5.45918
A530006G24Rik	0	0	0	0	0	0
4930430F08Rik	2.80058	1.22367	2.01212	1.88878	0.800146	1.34446
Snora34	0	0	0	0	0	0
Mir122	0	0	0	0	0	0
Spata13	1.59674	3.85966	2.7282	2.97992	2.29161	2.63577
Mir873b	0	0	0	0	0	0
Eri1	0.998522	1.13498	1.06675	1.77715	1.05866	1.41791
Olfr691	0	0	0	0	0	0
Nectin4	0	0	0	0.038809	0.0483828	0.0435959
Gps2	36.4105	35.2849	35.8477	11.5624	18.5849	15.0737
Mirlet7e	0	0	0	0	0	0
Ccdc81	0	0	0	0	0	0
Slc25a13	39.0693	37.4734	38.2713	61.8946	39.149	50.5218
Gch1	17.4673	18.4506	17.959	56.62	42.4765	49.5483
Ryr3	0	0	0	0	0	0
Arhgef7	6.50996	5.85644	6.1832	4.28324	5.25662	4.76993
Nat1	0.509684	2.26198	1.38583	0.790943	1.23257	1.01176
Pdia5	16.4967	27.7702	22.1334	18.7832	26.8712	22.8272
Tmprss5	0	0.123826	0.0619128	0	0.0269895	0.0134948
Mir20a	0	0	0	0	0	0
Aldh3a1	0.198621	0	0.0993103	0	0	0
Wfdc17	12.2506	23.0817	17.6662	24.2129	23.7006	23.9568
Zfp369	0.08967	0.0294782	0.0595741	1.3606	0.462613	0.911608
B230312C02Rik	0	0	0	0	0	0
Foxk1	2.68342	3.30522	2.99432	2.68083	2.26524	2.47303
Hcst	0.388029	3.44414	1.91609	0.401437	1.5014	0.951418
4932414N04Rik	0	0	0	0	0	0
Eloa	4.94881	6.18826	5.56853	5.71872	4.66065	5.18968
Bpifa2	0	0	0	0	0	0
Cldn34c1	0.130883	0.129079	0.129981	0.135405	0.0506424	0.0930238
4933427E11Rik	0	0	0	0	0.0455531	0.0227766
Cep78	1.3457	0.530861	0.938278	0.730901	0.629166	0.680034
Aurkc	0.372198	0.880967	0.626582	0.0385059	0.0960096	0.0672577
Snord55	0	0	0	0	0	0
Rab3il1	0.72265	2.69239	1.70752	1.2668	1.19095	1.22887
Nog	0	0	0	0	0	0
Lsm2	9.32113	14.1277	11.7244	14.7186	16.7676	15.7431
Gna14	0.126743	0.37499	0.250867	1.45546	0.5231	0.98928
Tacr3	0	0	0	0	0	0
Pappa2	0	0	0	0	0	0
Abhd12	7.67299	9.76006	8.71653	12.8769	10.7117	11.7943
Il1f9	0.937207	1.84859	1.3929	0.700259	1.04089	0.870575
Olfr1231	0	0	0	0	0	0
Shc4	0	0	0	0	0.0114733	0.00573667
Epb41l4a	0.111283	0.0658496	0.0885661	0.0575639	0.0717642	0.0646641
Ano4	0.062488	0	0.031244	0	0	0
Otop1	0	0	0	0	0	0
H2afy2	3.50201	1.41693	2.45947	0.975428	0.984425	0.979926
3110009F21Rik	0	0.104346	0.0521732	0	0.102347	0.0511735
Slc22a3	3.01452	1.74028	2.3774	1.99038	2.8765	2.43344
Gpr149	0	0	0	0	0	0
Aldh3b2	0.198414	0	0.0992068	0.0205269	0	0.0102635
Pate1	0	0	0	0	0	0
Mir5120	0	0	0	0	0	0
Slc5a10	0	0	0	0.0588572	0.0244589	0.0416581
Psors1c2	0	0	0	0	0	0
Krit1	10.0433	6.63561	8.33946	2.36144	1.68486	2.02315
Ifi27	103.783	135.888	119.836	153.613	210.061	181.837
Tmem161a	12.9983	12.5948	12.7965	5.1053	6.89664	6.00097
Ssxb8	0	0	0	0	0	0
Peli1	11.8112	9.19745	10.5043	5.19322	4.44316	4.81819
Arfip1	2.78573	2.97393	2.87983	5.12517	2.77804	3.95161
Gm14124	0	0	0	0	0.0183239	0.00916195
Heatr5b	2.03828	1.53721	1.78775	1.63322	1.38318	1.5082
5033404E19Rik	0	0	0	0	0	0
Smarcc2	24.0464	25.0326	24.5395	22.293	23.7799	23.0364
9230117E06Rik	0	0	0	0	0	0
Cacng6	0	0	0	0	0	0
Gm28979	0	0	0	0	0	0
Celrr	0	0	0	0	0	0
Zp3r	0	0.0415796	0.0207898	0	0	0
Ebna1bp2	7.85116	8.543	8.19708	8.00256	7.60396	7.80326
Ccdc142	3.26135	4.21648	3.73892	2.14067	2.33295	2.23681
Traf5	2.68237	3.44704	3.06471	1.74492	1.91328	1.8291
Rps4l	26.0635	15.4586	20.761	30.8296	30.7361	30.7828
Cyp4v3	117.305	100.131	108.718	112.532	80.4797	96.5058
Icosl	1.49789	0.923284	1.21059	0.258275	0.261616	0.259945
Bcam	3.91898	2.70549	3.31223	1.78762	2.59621	2.19191
Nrk	0	0	0	0	0	0
Ccdc187	0	0	0	0	0	0
Xbp1	51.0048	67.4755	59.2401	88.4379	41.6069	65.0224
Ktn1	5.36336	5.52368	5.44352	3.37835	2.38666	2.8825
Ache	0.892871	1.60799	1.25043	0.261052	0.450624	0.355838
Ntpcr	8.90955	5.63819	7.27387	8.02682	9.8633	8.94506
Pros1	15.2845	12.177	13.7308	11.9805	10.7787	11.3796
Sertad3	3.4793	6.86271	5.171	3.74067	7.34714	5.54391
Ptbp2	8.08811	6.13977	7.11394	2.19088	1.79347	1.99218
Slc6a8	2.0768	1.49347	1.78513	1.20856	1.88338	1.54597
Nell1	0	0	0	0	0	0
Dpp9	55.1575	26.0539	40.6057	12.9448	16.8316	14.8882
Mir423	0	0	0	0	0	0
Birc2	23.7247	19.2894	21.5071	6.50402	7.10926	6.80664
Ccr3	0.0262006	0	0.0131003	0	0.0168963	0.00844814
9630028H03Rik	0	0	0	0	0	0
Oog2	0	0	0	0	0	0
Armc9	0.18281	0.311412	0.247111	0.593169	0.675193	0.634181
Israa	0	0	0	0.0626536	0	0.0313268
Chrnb3	0	0	0	0	0	0
Mir181d	0	0	0	0	0	0
Zdhhc7	6.67045	7.02304	6.84675	7.88013	7.59572	7.73793
Pnrc2	15.2442	17.5621	16.4031	16.4223	10.6717	13.547
Gpr155	2.33938	3.01444	2.67691	5.45872	2.86308	4.1609
4932414J04Rik	0	0	0	0	0	0
Tmprss11e	0.0251627	0	0.0125813	0	0	0
A230070E04Rik	0	0	0	0	0	0
Snrnp25	0.721491	1.32145	1.02147	3.73211	5.31745	4.52478
Gm27021	11.4112	9.74225	10.5767	9.47083	16.2555	12.8631
Skint1	0	0	0	0	0	0
Ccni	34.8645	30.8251	32.8448	41.8434	25.0474	33.4454
Pla2g1b	0	0	0	0	0	0
Shoc2	4.06271	3.55469	3.8087	4.98982	2.92899	3.95941
Cpne9	0	0	0	0	0	0
Baat	114.971	129.293	122.132	101.642	74.91	88.2761
Ndfip1	23.7952	36.1037	29.9495	135.964	75.1322	105.548
Spc24	19.8971	18.9333	19.4152	27.5557	33.8614	30.7086
Zfp623	15.9022	13.2336	14.5679	5.08537	6.27314	5.67926
Lrrc3b	0.0516282	0	0.0258141	0	0.0665882	0.0332941
Arhgef11	4.71649	4.33436	4.52543	4.03981	3.40697	3.72339
Grb7	64.1101	50.278	57.194	47.8749	48.7493	48.3121
Zmat3	1.0138	1.14111	1.07746	1.18564	1.03753	1.11158
Gapt	0.0834593	0.246928	0.165194	0	0.0269107	0.0134554
St8sia6	0	0	0	0	0.017506	0.00875301
Ptprn2	0	0	0	0	0	0
Vmn1r197	0	0	0	0	0	0
Rsad2	0.725004	1.25128	0.98814	1.55871	1.00814	1.28342
Ssb	27.4614	28.0268	27.7441	21.5875	9.71332	15.6504
Alcam	4.28517	4.88017	4.58267	4.94341	2.81826	3.88084
Olfr1006	0	0	0	0	0	0
Sult2a8	221.358	295.662	258.51	260.42	144.939	202.679
Vrtn	0	0	0	0	0	0
Gm13290	0	0	0	0	0	0
Col19a1	0	0	0	0	0	0
Atxn3	2.63983	3.42394	3.03188	2.29242	1.1246	1.70851
Kif18b	0	0.0507031	0.0253516	0.0664849	0.0497316	0.0581083
4930432J09Rik	0	0	0	0	0	0
St8sia4	0.123034	0.606692	0.364863	0.190927	0.0396711	0.115299
BB287469	0	0	0	0	0	0
Gtpbp3	3.12391	2.53719	2.83055	2.26546	1.85655	2.06101
Fars2	8.59353	10.0363	9.31493	16.6345	17.588	17.1113
Olfr420	0	0	0	0	0	0
Mir344-2	0	0	0	0	0	0
Duxbl1	0	0	0	0	0	0
Rasl12	0.175997	0.173572	0.174784	0.113799	0.0851229	0.0994608
Snhg7	8.78347	9.80224	9.29286	2.21196	4.1737	3.19283
Wnt2b	0.432012	0.33138	0.381696	0.446939	0.355985	0.401462
Sorbs2	6.93747	10.1032	8.52034	4.93522	4.66442	4.79982
Mir8119	0	0	0	0	0	0
Cblc	6.70763	9.46483	8.08623	10.4091	13.7755	12.0923
Ube2v2	4.57008	5.48317	5.02662	3.16956	2.31831	2.74393
Gmpr	0.108276	0.587311	0.347794	0.280043	0.663339	0.471691
Ddr2	0.331018	0.367264	0.349141	0.401315	0.280177	0.340746
Arhgef4	0.126388	0.155808	0.141098	0.0490332	0.183388	0.11621
[truncated: 22,540 more rows]
