# Supplementary material for: Integrated Transcriptomic and Translatomic Inquiry of the Role of Betaine on Lipid Metabolic Dysregulation Induced by a High-Fat Diet
Source: Front Nutr. 2021 Oct 11;8:751436. doi: 10.3389/fnut.2021.751436 (PMC8542779; doi:10.3389/fnut.2021.751436)
Supplement: Supplementary file 2 [file Table_2.XLSX]

## Sheet: Sheet1
#geneID	Ribo_M1_RPKM	Ribo_M2_RPKM	Ribo_M_RPKM	Ribo_B1_RPKM	Ribo_B2_RPKM	Ribo_B_RPKM
Zzz3	10.5885	9.90882	10.2487	4.12377	6.53777	5.33077
Zzef1	9.0153	7.04555	8.03043	5.23285	5.05666	5.14475
Zyx	24.7356	7.26664	16.0011	28.3705	21.6436	25.0071
Zyg11b	14.2735	15.1913	14.7324	8.03215	9.92263	8.97739
Zyg11a	1.06683	1.17527	1.12105	0	2.9171	1.45855
Zxdc	2.99008	4.94102	3.96555	1.50416	8.176	4.84008
Zxdb	3.66701	4.03975	3.85338	2.07527	3.76012	2.91769
Zxda	0.735889	0.81069	0.77329	0	0	0
Zwint	56.2456	54.2174	55.2315	31.831	34.6042	33.2176
Zwilch	0.925809	0.679943	0.802876	0	0	0
Zw10	8.01004	4.2487	6.12937	1.34315	0	0.671573
Zup1	19.2252	22.1206	20.6729	7.73694	14.0183	10.8776
Zswim9	0.770078	0.282785	0.526432	0	0	0
Zswim8	6.79059	5.29892	6.04475	7.68599	0	3.84299
Zswim7	13.7099	3.77585	8.74285	20.6902	9.37196	15.0311
Zswim6	2.3629	1.38831	1.87561	2.13958	1.29221	1.71589
Zswim5	0	2.4552	1.2276	0.720724	3.91757	2.31915
Zswim4	1.77837	1.52377	1.65107	0.894606	0	0.447303
Zswim3	0	0.703965	0.351982	0	0	0
Zswim2	0	0	0	0	0	0
Zswim1	0.954259	2.10251	1.52838	4.32034	5.2186	4.76947
Zscan5b	1.30902	0	0.654508	0	0	0
Zscan4f	0	0	0	0	0	0
Zscan4d	0	0	0	0	0	0
Zscan4c	0	0	0	0	0	0
Zscan4b	0	0	0	0	0	0
Zscan4a	0	0	0	0	0	0
Zscan29	2.15146	7.9005	5.02598	3.24687	5.8829	4.56488
Zscan26	15.3631	10.4152	12.8891	3.56694	11.3099	7.43844
Zscan25	2.58262	0.474189	1.5284	5.84632	0	2.92316
Zscan22	3.78592	1.6683	2.72711	3.4281	4.14084	3.78447
Zscan21	0	4.65621	2.3281	0	0	0
Zscan20	0.479794	0	0.239897	0	0	0
Zscan2	1.12749	0.828067	0.977781	0	0	0
Zscan18	0	0	0	0	0	0
Zscan12	2.33359	0.642698	1.48815	0	1.59523	0.797614
Zscan10	0	0	0	0	0	0
Zrsr2	5.49954	1.68293	3.59124	0	2.5063	1.25315
Zrsr1	5.16409	2.73915	3.95162	6.0615	1.56895	3.81522
Zranb3	0.985265	1.26632	1.12579	0	0	0
Zranb2	6.9333	14.6396	10.7864	9.15543	21.328	15.2417
Zranb1	11.3544	13.3104	12.3324	5.9315	5.97061	5.95106
Zpr1	10.3686	14.2781	12.3233	19.5596	14.1758	16.8677
Zpld1	0	0	0	0	0	0
Zpbp2	0	0	0	0	0	0
Zpbp	0	0	0	0	0	0
Zp4-ps	0	0	0	0	0	0
Zp3r	0	0	0	0	0	0
Zp3	0	0	0	0	0	0
Zp2	0	0	0	0	0	0
Zp1	0	0	0	0	0	0
Znrf4	0	0	0	0	0	0
Znrf3	4.65438	3.28685	3.97061	2.70159	0	1.35079
Znrf2	31.6009	23.2087	27.4048	16.3936	43.2044	29.799
Znrf1	10.1988	7.49028	8.84452	5.13047	0	2.56523
Znrd2	11.0305	10.8015	10.916	16.6466	20.1076	18.3771
Znrd1as	0	4.00768	2.00384	0	0	0
Znrd1	14.6863	8.08958	11.388	16.6229	30.1184	23.3706
Znhit6	4.58132	4.71053	4.64593	2.76555	0	1.38278
Znhit3	0	7.58702	3.79351	0	0	0
Znhit2	4.08471	5.24989	4.6673	6.16442	0	3.08221
Znhit1	13.8573	13.5696	13.7134	34.8544	12.6303	23.7423
Znfx1	16.769	18.7015	17.7353	11.2475	16.9824	14.115
Znf41-ps	1.12898	0.829155	0.979066	0	0	0
Zmynd8	6.46851	3.28893	4.87872	2.25275	4.08169	3.16722
Zmynd19	4.67099	3.08747	3.87923	5.63936	0	2.81968
Zmynd15	0.973358	0	0.486679	0	0	0
Zmynd12	0	0	0	0	0	0
Zmynd11	11.8834	9.87592	10.8797	8.49496	8.55097	8.52297
Zmynd10	0	0	0	0	0	0
Zmym6	1.96352	1.44207	1.7028	0	1.78967	0.894834
Zmym5	3.36608	7.23987	5.30297	6.53129	5.25949	5.89539
Zmym4	2.94188	1.89053	2.4162	4.43972	0	2.21986
Zmym3	0	1.91736	0.958682	1.43269	0	0.716344
Zmym2	8.01755	6.44913	7.23334	5.18556	2.0879	3.63673
Zmym1	4.68141	0.736752	2.70908	0	0	0
Zmpste24	25.7897	21.7262	23.7579	18.3155	14.5185	16.417
Zmiz2	7.63124	6.3052	6.96822	8.63749	5.21666	6.92708
Zmiz1	6.85402	8.43162	7.64282	7.75778	2.81121	5.28449
Zmat5	9.60541	1.17575	5.39058	0	0	0
Zmat4	0	0	0	0	0	0
Zmat3	4.30569	6.32446	5.31508	5.49823	1.81129	3.65476
Zmat2	13.7038	12.5806	13.1422	22.4044	34.3486	28.3765
Zmat1	0.735784	2.16153	1.44866	0	4.02382	2.01191
Zkscan8	1.50131	0.771827	1.13657	0.453139	0	0.22657
Zkscan7	2.31369	4.67293	3.49331	0	0	0
Zkscan6	0	0	0	1.71279	0	0.856396
Zkscan5	4.30652	3.68998	3.99825	3.24958	0	1.62479
Zkscan4	3.14835	1.5415	2.34493	3.16755	0	1.58377
Zkscan3	11.9005	6.19091	9.04571	2.99327	8.13511	5.56419
Zkscan2	0.45659	0	0.228295	0	0	0
Zkscan17	2.7376	6.28306	4.51033	4.13144	0	2.06572
Zkscan16	0	0	0	0	0	0
Zkscan14	3.90326	0.477779	2.19052	0	0	0
Zkscan1	15.9121	11.1135	13.5128	8.00457	11.9438	9.9742
Zim3	0	0	0	0	0	0
Zim2	0	0	0	0	0	0
Zim1	0	0	0	0	0	0
Zik1	0	0.225836	0.112918	0	0	0
Zic5	0	0	0	0	0	0
Zic4	0	0	0	0	0	0
Zic3	0	0	0	0	0	0
Zic2	0	0	0	0	0	0
Zic1	0	0.282531	0.141266	0	0	0
Zhx3	23.013	23.662	23.3375	17.365	11.0121	14.1885
Zhx2	6.48193	5.4097	5.94581	3.55715	11.2789	7.41804
Zhx1	12.8109	17.7318	15.2713	5.94877	17.5149	11.7318
Zgrf1	0.3657	0	0.18285	0	1.99992	0.999959
Zgpat	4.50407	0.826981	2.66552	3.39864	6.1579	4.77827
Zglp1	0	0	0	0	0	0
Zg16	0	0	0	0	0	0
Zfyve9	24.5349	18.9675	21.7512	14.6158	22.951	18.7834
Zfyve28	0	0	0	0	0	0
Zfyve27	5.17844	4.66757	4.92301	0	2.57451	1.28725
Zfyve26	5.22754	4.04133	4.63444	2.90652	6.01854	4.46253
Zfyve21	23.6103	28.1777	25.894	17.8156	10.7599	14.2878
Zfyve19	1.34033	2.95314	2.14673	8.091	0	4.0455
Zfyve16	3.30988	4.68812	3.999	3.56792	2.58584	3.07688
Zfyve1	31.102	28.3686	29.7353	25.7399	10.9735	18.3567
Zfy2	0	0	0	0	0	0
Zfy1	0	0	0	0	0	0
Zfx	5.76611	5.08177	5.42394	4.06089	11.5622	7.81156
Zfr2	0	0.566585	0.283293	0	0	0
Zfr	11.7051	11.8203	11.7627	15.8982	12.8024	14.3503
Zfpm2	1.07059	0.786276	0.928435	0	0	0
Zfpm1	10.3072	9.46244	9.88484	6.80536	3.52298	5.16417
Zfpl1	7.78687	3.57432	5.68059	11.7515	21.2922	16.5218
Zfp995	1.16049	0.852301	1.0064	0	0	0
Zfp994	2.64083	1.55161	2.09622	0.79708	5.77681	3.28695
Zfp992	1.39661	1.53858	1.4676	0	0	0
Zfp991	5.61129	3.09083	4.35106	1.41137	10.2289	5.82014
Zfp990	0	0	0	0	0	0
Zfp987	0	1.33636	0.668182	0	0	0
Zfp985	2.73518	1.3392	2.03719	2.75186	0	1.37593
Zfp984	1.88894	0.346823	1.11788	0	0	0
Zfp983	1.77063	2.60082	2.18572	0.890714	0	0.445357
Zfp982	8.27433	6.83654	7.55543	18.7307	5.65627	12.1935
Zfp981	0	0	0	0	0	0
Zfp980	1.29196	1.42328	1.35762	0	0	0
Zfp979	1.00642	0.369575	0.687999	1.51884	0	0.75942
Zfp977	0	0	0	0	0	0
Zfp976	1.02872	0.755522	0.89212	0	0	0
Zfp975	4.0977	2.10663	3.10217	0	4.48185	2.24093
Zfp974	0.497002	0.182507	0.339754	0	0	0
Zfp973	0	0	0	0	0	0
Zfp972	93.4071	73.9605	83.6838	74.8876	23.9447	49.4161
Zfp971	15.4108	16.9772	16.194	6.97713	10.5347	8.75591
Zfp970	28.184	17.2493	22.7166	10.8419	10.5776	10.7098
Zfp97	0	0	0	0	0	0
Zfp967	14.2322	14.6336	14.4329	19.3306	11.6748	15.5027
Zfp966	0	0	0	0	0	0
Zfp965	0	0	0	0	0	0
Zfp964	1.48129	1.08791	1.2846	0	0	0
Zfp963	5.62517	2.89191	4.25854	0	3.07626	1.53813
Zfp961	0.94829	1.39291	1.1706	1.43111	0	0.715554
Zfp960	1.71487	5.03782	3.37635	0	4.6891	2.34455
Zfp959	1.25302	0.460127	0.856571	0	0	0
Zfp958	1.09632	0.805173	0.950747	0	0	0
Zfp957	0	0	0	0	0	0
Zfp956	1.86772	0.342928	1.10532	0	0	0
Zfp955b	1.59299	0.877454	1.23522	3.60607	2.17791	2.89199
Zfp955a	2.05922	1.00823	1.53373	2.07177	5.63066	3.85122
Zfp954	3.79595	5.11109	4.45352	0	0	0
Zfp953	1.11073	3.05908	2.08491	0.838127	1.51858	1.17835
Zfp952	1.71373	3.14654	2.43014	5.17254	4.68598	4.92926
Zfp951	3.23801	4.16166	3.69983	0	8.85391	4.42696
Zfp950	71.1089	43.6397	57.3743	32.3411	31.9624	32.1517
Zfp949	3.07664	1.41224	2.24444	0	2.10317	1.05158
Zfp948	0	1.0587	0.529351	2.90063	2.62778	2.76421
Zfp947	0.969331	0.355953	0.662642	0	10.6021	5.30103
Zfp946	4.22672	7.76058	5.99365	2.55149	13.8689	8.2102
Zfp945	0.778922	1.00111	0.890017	0	1.06493	0.532465
Zfp944	4.62905	2.3798	3.50442	0	0	0
Zfp943	0	2.76951	1.38476	7.11366	2.5778	4.84573
Zfp942	0.787008	2.60101	1.69401	0	0	0
Zfp941	0	1.21064	0.605321	0	0	0
Zfp940	0	0	0	0	0	0
Zfp94	0.968967	0.711639	0.840303	0	0	0
Zfp939	1.03512	0.380113	0.707617	0	0	0
Zfp938	0	1.39805	0.699025	0	0	0
Zfp937	12.2913	10.2581	11.2747	5.62102	6.11073	5.86588
Zfp936	0	0	0	0	0	0
Zfp935	2.13808	2.35541	2.24674	0	0	0
Zfp934	0	0	0	0	0	0
Zfp933	3.60483	3.08875	3.34679	0.906701	0	0.453351
Zfp932	4.96858	4.56135	4.76497	9.37289	0	4.68644
Zfp931	0	1.59609	0.798044	0	7.92323	3.96161
Zfp930	0	0.315915	0.157957	0	2.35237	1.17619
Zfp93	8.68999	3.82932	6.25966	2.62289	0	1.31145
Zfp92	0	0	0	0	0	0
Zfp91	34.4641	36.9547	35.7094	20.8045	35.182	27.9933
Zfp90	0.66999	1.23015	0.950072	0	0	0
Zfp9	1.97204	1.44832	1.71018	0.99203	0	0.496015
Zfp882	2.73663	0.502467	1.61955	0	0	0
Zfp879	0	0	0	0	0	0
Zfp874b	5.4665	4.51661	4.99155	0	1.86843	0.934214
Zfp874a	3.97755	7.30309	5.64032	1.20054	2.17522	1.68788
Zfp873	0	1.64605	0.823026	1.6912	3.06422	2.37771
Zfp872	3.48304	3.51733	3.50018	0	0	0
Zfp871	23.269	24.9437	24.1064	8.51304	32.1344	20.3237
Zfp870	2.4334	1.42973	1.93156	0.734469	0	0.367235
Zfp87	0.951441	2.79507	1.87325	2.87172	5.20318	4.03745
Zfp869	4.78445	3.76484	4.27464	5.15745	5.60677	5.38211
Zfp868	2.10662	1.16038	1.6335	0	0	0
Zfp867	0.755408	0	0.377704	6.84012	8.26227	7.55119
Zfp866	1.78866	1.14944	1.46905	0.674835	0	0.337418
Zfp865	1.70129	0	0.850644	0	0	0
Zfp862-ps	0	0	0	0.636204	0	0.318102
Zfp85os	0.886332	0	0.443166	0	0	0
Zfp850	0	0	0	0	0	0
Zfp85	1.12749	3.31227	2.21988	0	0	0
Zfp846	1.87111	0.6871	1.2791	0	0	0
Zfp84	4.51314	4.30896	4.41105	0	2.46812	1.23406
Zfp839	2.76773	1.77862	2.27318	0	0	0
Zfp831	0.262871	0.386121	0.324496	0.396711	0	0.198355
Zfp830	6.2903	1.44369	3.867	0	0	0
Zfp827	0	0	0	0	0	0
Zfp825	5.591	11.6342	8.61263	11.2502	35.6717	23.4609
Zfp821	1.19882	2.64134	1.92008	3.61837	0	1.80919
Zfp820	0	0.256152	0.128076	0	0	0
Zfp82	0	0	0	0	0	0
Zfp819	0	0	0	0	0	0
Zfp811	0	0	0	1.09416	0	0.547081
Zfp810	0.796001	0.292304	0.544153	2.40256	0	1.20128
Zfp81	0	2.10049	1.05024	1.72648	0	0.863238
Zfp809	11.5451	10.0689	10.807	19.6012	19.7304	19.6658
Zfp808	1.6554	0.607887	1.13164	0	0	0
Zfp804b	0	0	0	0	0	0
Zfp804a	0	0	0	0	0	0
Zfp800	3.5798	3.0673	3.32355	2.70121	1.63142	2.16631
Zfp799	1.28701	1.10276	1.19488	0	2.34611	1.17305
Zfp791	4.38342	2.25352	3.31847	0	2.39718	1.19859
Zfp790	2.90581	1.9207	2.41326	0.877057	1.58911	1.23308
Zfp788	1.62513	0.596772	1.11095	3.67883	2.22185	2.95034
Zfp787	5.42907	3.98728	4.70818	0	3.71128	1.85564
Zfp786	0	0	0	0	0	0
Zfp784	0	0	0	0	0	0
Zfp783	0	0	0	0	0	0
Zfp781	0	0	0	0	0	0
Zfp780b	7.01538	4.80883	5.91211	0	1.27884	0.639422
Zfp78	0.542507	2.19139	1.36695	0	1.48342	0.741708
Zfp777	2.45862	3.91232	3.18547	2.47361	0	1.2368
Zfp775	1.26253	0.23181	0.747169	0	0	0
Zfp773	0	0.625772	0.312886	0	0	0
Zfp772	0.929817	1.36577	1.14779	8.41937	2.54247	5.48092
Zfp771	6.30184	1.54276	3.9223	0	0	0
Zfp770	0.60461	2.66427	1.63444	1.82489	3.30646	2.56567
Zfp768	4.58826	2.52732	3.55779	3.46217	0	1.73109
Zfp764	2.05538	2.26431	2.15985	0	8.43028	4.21514
Zfp763	0.761434	0.55922	0.660327	0	0	0
Zfp760	1.8371	0.224871	1.03099	0	0	0
Zfp759	0.740222	1.90275	1.32148	0	0	0
Zfp758	2.68858	0.987288	1.83793	4.05746	0	2.02873
Zfp750	6.35819	5.83707	6.09763	1.19943	2.17321	1.68632
Zfp748	0.558495	1.84579	1.20214	0	1.52713	0.763566
Zfp747	0	0	0	1.44924	0	0.724618
Zfp746	5.65231	2.85397	4.25314	3.19881	5.79582	4.49731
Zfp740	5.29372	6.26379	5.77875	3.55066	3.21667	3.38366
Zfp74	1.31536	0.241511	0.778436	2.97761	0	1.4888
Zfp738	0	0.840569	0.420284	0	0	0
Zfp735	0	0	0	0	0	0
Zfp729b	0.533082	0.97878	0.755931	0	2.91529	1.45764
Zfp729a	0.494998	1.2724	0.883696	0.747023	4.06052	2.40377
Zfp72	0	0	0	0	0	0
Zfp719	2.58107	0.379123	1.48009	0	1.41152	0.705759
Zfp715	1.78206	1.9632	1.87263	0	1.62427	0.812136
Zfp712	0.649232	0	0.324616	0	0	0
Zfp711	0	0	0	0	0	0
Zfp710	1.70054	1.66524	1.68289	3.42182	0	1.71091
Zfp709	0.648416	1.42865	1.03853	0	0	0
Zfp708	8.12436	0.745847	4.4351	0	0	0
Zfp707	4.11077	3.01908	3.56492	8.27166	11.2404	9.75602
Zfp706	43.7648	55.0703	49.4175	62.5248	39.8897	51.2073
Zfp704	2.04796	2.05103	2.04949	0.84291	0	0.421455
Zfp703	4.0641	2.9848	3.52445	3.67999	2.22255	2.95127
Zfp7	0	0	0	0	0	0
Zfp697	0	0.183284	0.0916422	0	0	0
Zfp692	2.6449	0	1.32245	1.99577	0	0.997883
Zfp691	1.49939	2.753	2.12619	0	0	0
Zfp69	0	0	0	0	0	0
Zfp689	2.13542	0.261386	1.1984	3.22266	0	1.61133
Zfp688	2.53686	0	1.26843	0	0	0
Zfp687	2.16866	1.39364	1.78115	1.63641	1.48248	1.55945
Zfp68	3.81845	2.60407	3.21126	1.64645	4.47474	3.0606
Zfp677	0	0	0	0	9.68092	4.84046
Zfp672	8.2376	4.0333	6.13545	2.76261	7.50822	5.13541
Zfp668	0.981264	0.360335	0.670799	0	0	0
Zfp667	0.702112	1.54696	1.12453	4.23835	0	2.11918
Zfp664	5.68835	7.42702	6.55768	6.67686	3.45646	5.06666
Zfp663	0	0	0	0	0	0
Zfp661	0	0.34169	0.170845	0	0	0
Zfp660	0	0.267292	0.133646	0	0	0
Zfp658	3.04934	1.3997	2.22452	0	0	0
Zfp655	40.5632	26.6876	33.6254	12.7533	13.8644	13.3088
Zfp654	5.69873	5.82955	5.76414	4.3001	3.33909	3.8196
Zfp653	1.17799	1.73031	1.45415	0	0	0
Zfp652os	0	1.76253	0.881267	0	0	0
Zfp652	15.4744	12.4303	13.9524	10.217	2.64455	6.43076
Zfp651	0	0.148982	0.0744908	1.22454	0	0.61227
Zfp65	20.177	17.4477	18.8124	3.92904	0	1.96452
Zfp648	0	0	0	0	0	0
Zfp647	0	0	0	0	0	0
Zfp646	2.8593	1.64997	2.25463	1.23288	0	0.616442
Zfp644	5.95058	5.46286	5.70672	1.2829	2.32444	1.80367
Zfp641	0	0	0	0	0	0
Zfp64	0.936234	1.719	1.32762	0	0	0
Zfp639	15.3648	11.2844	13.3246	1.93231	3.5011	2.71671
Zfp638	9.97421	14.4353	12.2047	6.1981	11.2301	8.71412
Zfp637	4.31012	1.58274	2.94643	0	0	0
Zfp629	2.10473	2.31867	2.2117	0.635268	0	0.317634
Zfp628	1.4628	1.61149	1.53714	3.31136	0	1.65568
Zfp626	1.451	1.24327	1.34713	0	0	0
Zfp623	4.14715	4.18797	4.16756	7.82331	2.83496	5.32913
Zfp622	4.59767	5.065	4.83134	9.71396	2.51435	6.11416
Zfp62	0.623326	2.06005	1.34169	1.88138	13.6352	7.75831
Zfp619	0.432168	0.634796	0.533482	1.30441	0	0.652205
Zfp618	0.583794	0.107189	0.345492	0	0	0
Zfp617	0.874305	3.8527	2.3635	0	7.17203	3.58601
Zfp616	0	0	0	0	0	0
Zfp612	1.57739	0.386161	0.981775	0	0	0
Zfp61	0	0	0	0	0	0
Zfp609	3.3025	4.85092	4.07671	6.34321	4.9256	5.63441
Zfp608	0.443242	0.488296	0.465769	0	2.42398	1.21199
Zfp607b	0	0	0	0	0	0
Zfp607a	16.8845	6.46982	11.6771	7.75512	10.0366	8.89587
Zfp606	1.07394	1.97183	1.52289	1.62073	1.46827	1.5445
Zfp605	7.34549	5.99418	6.66984	1.23171	0	0.615856
Zfp600	0.620325	0.227793	0.424059	0	0	0
Zfp60	2.54124	2.33296	2.4371	0.958775	0	0.479387
Zfp599	2.1635	0.794471	1.47899	0	0	0
Zfp598	7.69389	7.62835	7.66112	5.8056	4.20759	5.00659
Zfp597	1.83123	3.36227	2.59675	0.690897	1.25181	0.971355
Zfp595	1.97809	1.21064	1.59437	0	0	0
Zfp593	0	0.478988	0.239494	0	3.56666	1.78333
Zfp592	4.24156	4.67269	4.45713	2.66713	5.799	4.23307
Zfp59	0	0.997345	0.498672	1.0247	0	0.512348
Zfp583	0	0	0	0	0	0
Zfp580	2.33889	0.858875	1.59888	0	0	0
Zfp58	1.0926	0	0.546302	0	0	0
Zfp579	0	0.438388	0.219194	0	0	0
Zfp575	24.4487	16.5746	20.5116	9.93369	12.8561	11.3949
Zfp574	3.62438	1.90133	2.76285	4.68833	2.83154	3.75994
Zfp572	0	0	0	0	6.41868	3.20934
Zfp57	0	0.552851	0.276425	0	0	0
Zfp568	3.58827	2.24003	2.91415	0	1.96233	0.981166
Zfp566	0	1.11877	0.559386	0	0	0
Zfp563	0.403863	0.741523	0.572693	0	0	0
Zfp560	2.72343	3.20027	2.96185	0	1.48937	0.744686
Zfp558	0	0.771378	0.385689	0	0	0
Zfp553	3.04034	0.837346	1.93885	3.44124	0	1.72062
Zfp551	0	0	0	3.33169	0	1.66585
Zfp541	0	0	0	0	0	0
Zfp54	0	0.746436	0.373218	0	0	0
Zfp536	0	0	0	0	0	0
Zfp534	0	0	0	0	0	0
Zfp532	2.34484	1.20549	1.77517	0.707742	0	0.353871
Zfp53	0	1.22959	0.614797	2.52663	2.28896	2.4078
Zfp526	1.53055	1.96715	1.74885	3.46474	0	1.73237
Zfp524	4.66507	7.70889	6.18698	10.5604	6.37802	8.46921
Zfp523	8.29355	2.70713	5.50034	1.39069	2.51974	1.95521
Zfp521	0.41903	0.615497	0.517263	0	0	0
Zfp52	0.814618	0	0.407309	0	0	0
Zfp518b	0	0.555446	0.277723	0	0	0
Zfp518a	3.39138	2.90586	3.14862	0	0	0
Zfp516	3.00286	0.980174	1.99152	1.51058	0	0.755291
Zfp513	2.31369	2.12406	2.21887	0	0	0
Zfp512b	3.35856	3.87613	3.61734	1.44816	2.62387	2.03601
Zfp512	2.47119	2.11741	2.2943	6.21564	0	3.10782
Zfp511	0	3.44175	1.72087	0	0	0
Zfp51	2.00113	0.734845	1.36799	0	0	0
Zfp507	7.32012	1.98068	4.6504	1.16285	4.21388	2.68837
Zfp503	1.83536	0.449314	1.14234	0	0	0
Zfp493	0.78773	1.15707	0.972398	0	0	0
Zfp488	124.648	88.0242	106.336	20.8008	42.6042	31.7025
Zfp474	0	0	0	0	0	0
Zfp473	0	0	0	0	0	0
Zfp472	1.10289	1.61999	1.36144	0	0	0
Zfp469	0	0	0	0	0	0
Zfp467	3.561	3.92296	3.74198	7.52369	5.84226	6.68298
Zfp462	0.49113	0.0901753	0.290653	0	0	0
Zfp46	2.22242	1.22416	1.72329	0.838489	0	0.419244
Zfp459	0.77401	0.284228	0.529119	0	0	0
Zfp458	0	0.174724	0.087362	2.15419	0	1.07709
Zfp457	3.65423	7.15675	5.40549	5.51477	16.6534	11.0841
Zfp456	0.631883	1.39222	1.01205	0	0	0
Zfp455	2.85116	0.697994	1.77458	0	0	0
Zfp454	0	0.89544	0.44772	0	3.33383	1.66691
Zfp451	5.97093	2.67987	4.3254	0	0	0
Zfp449	0	1.01201	0.506004	0	0	0
Zfp446	1.71907	0.631267	1.17517	0	0	0
Zfp445	31.6327	34.0938	32.8633	21.0793	32.5763	26.8278
Zfp444	1.78535	1.09268	1.43902	1.79624	1.62727	1.71175
Zfp442	6.83579	1.84963	4.34271	0.542958	0	0.271479
Zfp438	0	0.885941	0.442971	0	0	0
Zfp433	0	1.98507	0.992534	0	0	0
Zfp429	0	0	0	5.74274	0	2.87137
Zfp428	4.42481	0.812429	2.61862	0	0	0
Zfp426	2.26357	4.98731	3.62544	1.13869	4.1263	2.63249
Zfp423	0	0.385767	0.192884	1.58539	0	0.792694
Zfp422	8.67298	7.81737	8.24517	7.13934	4.31185	5.72559
Zfp420	0.773081	0	0.386541	0	0	0
Zfp42	0	0	0	0	0	0
Zfp418	1.90922	0	0.954612	0	0	0
Zfp414	4.27084	0	2.13542	0	0	0
Zfp410	7.96212	7.93607	7.94909	13.7326	15.551	14.6418
Zfp41	0	0	0	0	0	0
Zfp408	2.2322	0.8197	1.52595	2.24581	0	1.12291
Zfp407	2.28151	1.91498	2.09825	0	2.67364	1.33682
Zfp40	0	1.16019	0.580093	0	0	0
Zfp398	2.96429	0.816401	1.89035	1.11839	0	0.559193
Zfp397	3.75859	2.76042	3.25951	2.1271	3.85402	2.99056
Zfp395	9.75153	13.4284	11.59	4.5989	6.66608	5.63249
Zfp39	1.32517	2.1898	1.75748	0.999935	1.81175	1.40584
Zfp389	0	0	0	0	0	0
Zfp386	0.563624	2.06971	1.31667	1.70118	1.54116	1.62117
Zfp385c	0	0	0	0	0	0
Zfp385b	15.2702	7.08311	11.1767	10.916	26.3712	18.6436
Zfp385a	5.46302	5.21587	5.33945	0	5.97517	2.98759
Zfp384	8.86553	5.32728	7.09641	2.43261	8.81515	5.62388
Zfp383	0	0.722504	0.361252	1.48464	2.68997	2.0873
Zfp382	0.650133	0.835586	0.74286	1.47172	0	0.735859
Zfp37	1.47494	0.54162	1.00828	0	0	0
Zfp36l3	0	0	0	0	0	0
Zfp36l2	16.7793	31.6119	24.1956	26.4234	15.9586	21.191
Zfp36l1	69.1006	69.4635	69.2821	65.1768	59.0459	62.1113
Zfp369	1.79676	2.63919	2.21798	0	0	0
Zfp367	7.9404	5.83167	6.88603	2.39664	0	1.19832
Zfp366	2.80361	1.37271	2.08816	2.8207	0	1.41035
Zfp365	0	0	0	0	0	0
Zfp362	0	0.985233	0.492616	1.34967	2.44542	1.89755
Zfp36	49.6506	50.9437	50.2972	119.006	87.8468	103.427
Zfp358	5.15748	6.62868	5.89308	0	3.52562	1.76281
Zfp354c	0	0.176352	0.0881759	0.724753	1.31316	1.01895
Zfp354b	0	0.759006	0.379503	1.55964	0	0.779821
Zfp354a	1.90405	3.02986	2.46695	1.91566	1.73546	1.82556
Zfp352	0	0	0	0	0	0
Zfp35	3.39921	4.05679	3.728	2.56495	0	1.28248
Zfp346	2.14967	2.89444	2.52205	0	7.83732	3.91866
Zfp345	4.76248	0.699542	2.73101	4.31236	0	2.15618
Zfp341	0	0.88072	0.44036	0	0	0
Zfp33b	0	0.351068	0.175534	0	0	0
Zfp335	1.12799	2.8995	2.01375	1.7023	1.54217	1.62223
Zfp334	1.02422	0	0.512111	0.772849	0	0.386424
Zfp330	3.09976	3.41484	3.2573	2.339	0	1.1695
Zfp329	0.974954	1.79009	1.38252	1.47135	0	0.735673
Zfp326	5.84456	5.58016	5.71236	3.52812	0	1.76406
Zfp324	0.597324	2.19347	1.39539	9.91593	0	4.95797
Zfp322a	5.03212	6.28277	5.65744	2.27826	2.75194	2.5151
Zfp319	2.59497	2.38228	2.48862	1.95809	3.5478	2.75295
Zfp318	2.9628	3.53596	3.24938	1.11782	1.51901	1.31842
Zfp317	4.46809	5.15665	4.81237	2.88986	1.74535	2.3176
Zfp316	2.99139	0.823862	1.90762	0	0	0
Zfp300	3.87337	6.50223	5.1878	0.835068	1.51303	1.17405
Zfp30	1.43631	0.527434	0.98187	0	0	0
Zfp3	0	1.55756	0.778782	0	0	0
Zfp296	0	0	0	0	0	0
Zfp292	4.13343	2.18192	3.15768	1.55949	1.41279	1.48614
Zfp287	0.513334	0.377009	0.445172	3.87348	0	1.93674
Zfp286	0	0	0	0	0	0
Zfp282	1.97468	0.725133	1.34991	0	1.34988	0.674939
Zfp281	12.704	8.07424	10.3891	8.84872	6.6803	7.76451
Zfp280d	1.76861	2.59784	2.18323	0	0	0
Zfp280c	2.21241	3.45283	2.83262	0.83471	3.02477	1.92974
Zfp280b	2.11527	4.85474	3.485	2.39418	0	1.19709
Zfp28	0	0	0	0	0	0
Zfp277	23.5894	25.9872	24.7883	5.62102	6.7897	6.20536
Zfp276	3.69944	2.91105	3.30525	0.79757	1.44509	1.12133
Zfp275	2.82926	3.26526	3.04726	4.26976	3.31553	3.79264
Zfp273	1.11049	1.22337	1.16693	0	0	0
Zfp27	1.37281	1.00823	1.19052	1.03589	0	0.517943
Zfp267	0.778099	1.85724	1.31767	0	0	0
Zfp266	8.62849	8.75113	8.68981	1.86023	6.741	4.30062
Zfp263	3.18008	2.62749	2.90378	4.7992	2.17388	3.48654
Zfp260	5.54888	7.64112	6.595	12.5611	17.0693	14.8152
Zfp26	2.02665	2.14996	2.08831	0.67967	0	0.339835
Zfp251	0	0.810343	0.405171	1.11009	0	0.555044
Zfp248	0	0.258531	0.129265	0	0	0
Zfp24	4.18621	4.91918	4.5527	1.89528	0	0.947641
Zfp239	0	0	0	0	0	0
Zfp236	1.6325	3.59689	2.61469	2.46369	0	1.23184
Zfp235	2.84424	0.83556	1.8399	0	3.11089	1.55544
Zfp229	1.70843	0.627362	1.1679	0.859423	0	0.429712
Zfp219	6.14097	4.83227	5.48662	0	2.39881	1.19941
Zfp217	2.72027	2.49731	2.60879	3.42106	1.2397	2.33038
Zfp213	1.92779	0.707913	1.31785	0	0	0
Zfp212	2.85643	1.39857	2.1275	4.31077	0	2.15538
Zfp207	6.7153	11.6573	9.18628	5.52783	6.67713	6.10248
Zfp202	2.05812	0.251924	1.15502	0	1.87589	0.937944
Zfp2	0	2.41141	1.20571	0	0	0
Zfp189	0	1.64548	0.82274	0	2.45053	1.22526
Zfp185	0	0	0	0	0	0
Zfp184	0	0	0	0	0	0
Zfp182	0.433623	0.636932	0.535277	1.3088	0	0.654399
Zfp180	1.97103	3.13644	2.55373	0	0	0
Zfp174	3.03638	0.796432	1.91641	0	0	0
Zfp169	0.620475	1.13924	0.879857	0	0	0
Zfp160	1.35834	1.24701	1.30268	0	0	0
Zfp157	0.485945	0.53534	0.510642	0	2.65751	1.32875
Zfp148	10.2632	10.186	10.2246	5.02335	5.3093	5.16632
Zfp146	8.21135	8.37593	8.29364	6.88451	4.98953	5.93702
Zfp143	0	0.942397	0.471198	0	0	0
Zfp142	1.98785	0.729971	1.35891	0	1.08711	0.543553
Zfp141	1.88778	2.31074	2.09926	1.89929	0	0.949646
Zfp14	0	0	0	0	0	0
Zfp133-ps	0	0	0	0	0	0
Zfp131	6.93692	6.22684	6.58188	1.1632	4.21514	2.68917
Zfp13	0	0	0	0	0	0
Zfp128	1.34487	1.23465	1.28976	0	3.67739	1.83869
Zfp120	2.557	1.6432	2.1001	2.89416	0	1.44708
Zfp12	5.78553	4.60316	5.19434	6.5484	0	3.2742
Zfp119b	6.18391	1.81666	4.00028	0	0	0
Zfp119a	2.52568	0.463734	1.4947	1.90581	0	0.952903
Zfp114	2.48549	0.91271	1.6991	0	4.53083	2.26542
Zfp113	1.19511	1.46288	1.32899	0	2.17858	1.08929
Zfp112	0.734945	0.269883	0.502414	0	0	0
Zfp111	1.22541	0.899981	1.0627	0.616442	0	0.308221
Zfp110	5.01171	5.78405	5.39788	0	1.9577	0.978849
Zfp11	2.63274	2.41696	2.52485	0	0	0
Zfp109	0	0.344551	0.172275	0	2.5656	1.2828
Zfp108	0	0	0	0	0	0
Zfp106	18.0537	14.9166	16.4852	5.53428	10.0274	7.78084
Zfp105	0	0	0	0	0	0
Zfp101	0.943776	1.03971	0.991742	0	0	0
Zfp1	4.08903	3.00311	3.54607	0	3.72698	1.86349
Zfhx4	2.3828	2.69231	2.53755	1.9363	3.00713	2.47172
Zfhx3	5.17403	3.45452	4.31428	5.44219	3.00103	4.22161
Zfhx2os	0	0	0	0	0	0
Zfhx2	2.36355	0.433966	1.39876	0.445868	0	0.222934
Zfc3h1	7.0402	5.03447	6.03733	3.91435	2.02637	2.97036
Zfat	0	0.643281	0.32164	0	0	0
Zfas1	10.4774	16.6724	13.5749	0	9.54975	4.77487
Zfa-ps	0.753641	0.276749	0.515195	0	0	0
Zfand6	50.145	72.4285	61.2867	15.1352	41.1345	28.1349
Zfand5	4.18814	11.9191	8.05363	4.21368	6.6803	5.44699
Zfand4	0.921836	5.07768	2.99976	1.39118	0	0.695592
Zfand3	20.8099	22.6522	21.731	28.0403	24.3866	26.2134
Zfand2b	6.42756	13.375	9.9013	25.867	0	12.9335
Zfand2a	9.16057	3.97552	6.56805	2.51357	2.27713	2.39535
Zfand1	11.2553	13.5802	12.4177	12.1327	0	6.06636
Zf12	0	0	0	0	0	0
Zer1	4.8437	7.11472	5.97921	4.56865	4.96668	4.76766
Zeb2os	0	0	0	0	0	0
Zeb2	4.09677	4.7281	4.41244	3.97454	4.80089	4.38772
Zeb1	6.72028	4.44202	5.58115	10.818	8.57535	9.69668
Zdhhc9	43.8898	42.3467	43.1183	22.0787	28.2379	25.1583
Zdhhc8	3.17681	1.74986	2.46334	0	0	0
Zdhhc7	4.51551	7.29592	5.90572	5.45165	2.46942	3.96053
Zdhhc6	43.3953	38.9999	41.1976	22.4044	53.0842	37.7443
Zdhhc5	19.5756	13.5782	16.5769	19.6949	16.3555	18.0252
Zdhhc4	11.4894	14.0636	12.7765	14.4493	5.23604	9.84267
Zdhhc3	3.32003	2.43833	2.87918	4.4537	1.00869	2.73119
Zdhhc25	0	0	0	0	0	0
Zdhhc24	1.00603	0.36943	0.687731	1.51825	2.75086	2.13456
Zdhhc23	0.894173	0.164177	0.529175	0	3.6675	1.83375
Zdhhc22	0	0	0	0	0	0
Zdhhc21	5.29432	5.83247	5.5634	9.32155	4.82555	7.07355
Zdhhc20	3.41514	3.58312	3.49913	6.62649	1.33404	3.98026
Zdhhc2	0	0	0	0	2.08389	1.04194
Zdhhc19	0	0	0	0	0	0
Zdhhc18	5.43193	5.98407	5.708	13.6626	7.42646	10.5445
Zdhhc17	2.86958	4.63651	3.75304	1.73224	7.84649	4.78936
Zdhhc16	9.67408	2.02998	5.85203	2.08566	0	1.04283
Zdhhc15	0	0	0	0	0	0
Zdhhc14	0.827433	1.21538	1.02141	0	0	0
Zdhhc13	3.21245	4.71864	3.96554	0	0	0
Zdhhc12	6.47601	3.17079	4.8234	9.77324	0	4.88662
Zdhhc11	0	0	0	0	0	0
Zdhhc1	2.46882	0.90659	1.68771	0	0	0
Zdbf2	0	0	0	0	0	0
Zcwpw1	0	0.409377	0.204689	0	0	0
Zcrb1	14.6947	14.0299	14.3623	4.43529	16.0723	10.2538
Zcchc9	6.72964	6.79588	6.76276	2.539	0	1.2695
Zcchc8	1.20273	2.8708	2.03676	0	0	0
Zcchc7	1.02158	3.75141	2.3865	4.62515	0	2.31257
Zcchc4	1.03762	2.66722	1.85242	0	2.83724	1.41862
Zcchc3	0	0.306403	0.153202	0	0	0
Zcchc24	36.5262	40.8879	38.7071	34.6743	28.9963	31.8353
Zcchc2	6.96295	6.67636	6.81965	7.0054	7.40417	7.20479
Zcchc18	0	0	0	0	0	0
Zcchc17	8.71602	3.65789	6.18696	15.0328	10.2141	12.6235
Zcchc14	12.736	5.84608	9.29105	7.80833	6.52969	7.16901
Zcchc13	0	0	0	0	0	0
Zcchc12	0	0	0	0	0	0
Zcchc10	0	3.76484	1.88242	9.28341	0	4.64171
Zc4h2	0	0.851151	0.425576	5.24696	0	2.62348
Zc3hc1	0	2.03435	1.01717	0	0	0
Zc3hav1l	0	0.579064	0.289532	0	0	0
Zc3hav1	23.1589	22.5114	22.8352	11.3074	3.72501	7.51621
Zc3h8	0	7.24809	3.62405	2.48229	0	1.24115
Zc3h7b	14.2759	7.94294	11.1094	4.57003	5.9145	5.24226
Zc3h7a	5.48248	5.53644	5.50946	0	5.62168	2.81084
Zc3h6	0	0.770122	0.385061	0	0	0
Zc3h4	4.6855	2.97193	3.82871	0.642827	3.49416	2.06849
Zc3h3	0.772155	1.13419	0.953172	0	0	0
Zc3h18	8.80833	9.95247	9.3804	5.11271	7.41084	6.26178
Zc3h15	18.3916	26.5323	22.462	25.7731	14.3684	20.0707
Zc3h14	26.076	26.6319	26.354	13.5274	15.5972	14.5623
Zc3h13	3.34463	2.76345	3.05404	3.1547	0	1.57735
Zc3h12d	1.25944	2.08119	1.67032	0.950342	3.44379	2.19707
Zc3h12c	6.99603	4.1747	5.58536	1.75967	4.78243	3.27105
Zc3h12b	0	0.145994	0.0729971	0	0	0
Zc3h12a	6.43215	2.02456	4.22835	2.77344	0	1.38672
Zc3h11a	26.6872	26.2639	26.4756	12.888	4.37837	8.63317
Zc3h10	3.6891	2.70939	3.19925	12.9906	0	6.49529
Zc2hc1c	0	0	0	0	0	0
Zc2hc1b	0	0	0	0	0	0
Zc2hc1a	0	0.84482	0.42241	0	0	0
Zbtb9	3.70324	3.05974	3.38149	4.19154	5.06301	4.62728
Zbtb8os	12.3184	12.2401	12.2793	5.46774	7.92546	6.6966
Zbtb8b	0.783897	0	0.391948	0	0	0
Zbtb8a	2.31265	1.27386	1.79326	0	0	0
Zbtb7c	0	0	0	0	0	0
Zbtb7b	11.3309	10.2798	10.8054	12.0706	7.29011	9.68035
Zbtb7a	10.5535	9.51237	10.0329	4.34366	2.62338	3.48352
Zbtb6	3.41008	2.71317	3.06163	2.57315	0	1.28658
Zbtb5	3.56905	3.7134	3.64123	0	0	0
Zbtb49	0	1.00263	0.501314	0	0	0
Zbtb48	0	1.27558	0.63779	1.74742	0	0.873708
Zbtb46	1.00095	2.94052	1.97074	10.5741	2.73698	6.65553
Zbtb45	1.15168	0.422913	0.787295	6.95219	0	3.47609
Zbtb44	15.9946	19.2222	17.6084	7.46087	17.494	12.4775
Zbtb43	7.50423	4.9602	6.23222	6.03998	1.36796	3.70397
Zbtb42	0.741073	0.544267	0.64267	0	0	0
Zbtb41	8.01408	8.26274	8.13841	2.79102	1.68565	2.23834
Zbtb40	0.358378	1.44762	0.902999	0	0	0
Zbtb4	4.94143	2.5404	3.74092	2.98294	0.900781	1.94186
Zbtb39	5.19124	1.9063	3.54877	0.652862	1.1829	0.91788
Zbtb38	6.3003	6.70934	6.50482	7.60645	5.16821	6.38733
Zbtb37	0.835208	0	0.417604	2.5209	0	1.26045
Zbtb34	3.12324	2.00708	2.56516	2.35671	4.27005	3.31338
Zbtb33	7.04497	8.50021	7.77259	5.31594	12.3837	8.84983
Zbtb32	4.35626	2.66614	3.5112	0	0	0
Zbtb3	0	0	0	0	0	0
Zbtb26	0.969331	0.177977	0.573654	0	0	0
Zbtb25	1.53878	0	0.769389	0	0	0
Zbtb24	4.48721	2.96599	3.7266	10.835	0	5.41748
Zbtb22	9.88666	2.17832	6.03249	4.47612	8.11014	6.29313
Zbtb21	2.63543	1.93554	2.28549	1.32575	2.40208	1.86392
Zbtb20	22.0824	24.6513	23.3668	19.9953	4.83051	12.4129
Zbtb2	1.59743	4.98611	3.29177	0	0	0
Zbtb18	9.65855	16.9738	13.3162	5.20577	9.43216	7.31897
Zbtb17	3.77372	1.10862	2.44117	0	0	0
Zbtb16	18.5841	9.92638	14.2553	4.58937	0	2.29469
Zbtb14	7.12003	6.79792	6.95898	1.07452	13.6282	7.35135
Zbtb12	0	0	0	0	0	0
Zbtb11os1	1.90922	1.40219	1.65571	0	5.22053	2.61026
Zbtb11	4.12557	4.92367	4.52462	4.66957	2.82021	3.74489
Zbtb10	1.03818	1.52494	1.28156	2.08902	0	1.04451
Zbtb1	7.47629	3.88933	5.68281	4.70117	6.81432	5.75775
Zbp1	10.372	3.33268	6.85236	0	14.1805	7.09025
Zbed6	23.6794	22.4947	23.0871	15.5372	11.2606	13.3989
Zbed5	26.9024	42.9355	34.9189	135.852	36.7805	86.3164
Zbed4	2.87769	2.64183	2.75976	0.723809	2.62289	1.67335
Zbed3	0	1.45389	0.726943	3.98336	0	1.99168
Zbbx	0	0	0	0	0	0
Zar1l	0	0	0	0	0	0
Zar1	0	0	0	0	0	0
Zap70	4.58826	8.84561	6.71693	5.19326	0	2.59663
Zan	0	0	0	0	0	0
Zadh2	46.5664	51.5847	49.0756	21.0827	25.466	23.2743
Yy2	0	0.660258	0.330129	0	0	0
Yy1	19.813	18.2699	19.0415	7.30906	18.0587	12.6839
Ywhaz	74.6105	69.9897	72.3001	50.1573	38.9479	44.5526
Ywhaq	59.8555	69.9767	64.9161	46.0871	70.1431	58.1151
Ywhah	18.9948	40.7781	29.8864	33.0761	39.953	36.5146
Ywhag	53.099	54.8073	53.9531	54.1446	23.5447	38.8447
Ywhae	120.314	133.91	127.112	155.365	115.314	135.34
Ywhab	59.4439	64.463	61.9535	72.889	60.9532	66.9211
Ythdf3	25.5292	31.2491	28.3892	21.9077	41.0626	31.4852
Ythdf2	8.2165	6.26654	7.24152	5.72302	5.18468	5.45385
Ythdf1	11.3795	14.6255	13.0025	7.35998	6.66766	7.01382
Ythdc2	4.50103	4.95854	4.72978	1.85256	3.35659	2.60457
Ythdc1	12.9602	9.51834	11.2393	2.44485	22.1487	12.2968
Yrdc	8.29296	4.87249	6.58272	0	0	0
Ypel5	16.43	23.0021	19.716	20.1461	0	10.0731
Ypel4	0	0	0	0	0	0
Ypel3	56.2976	35.9537	46.1257	55.4095	26.7719	41.0907
Ypel2	4.20637	3.86161	4.03399	1.587	0	0.793502
Ypel1	0	0.629937	0.314968	0	0	0
Yod1	9.42888	12.8605	11.1447	6.09838	5.52473	5.81155
Yme1l1	26.5019	32.7158	29.6089	9.36059	35.4621	22.4114
Ylpm1	5.13065	3.42555	4.2781	2.1117	8.92761	5.51966
Ykt6	20.8111	25.2191	23.0151	21.9849	36.9884	29.4866
Yju2	0	0.720853	0.360427	0	0	0
Yjefn3	0	0	0	0	0	0
Yipf7	0	0	0	0	0	0
Yipf6	7.44355	11.298	9.37077	8.23782	5.42758	6.8327
Yipf5	24.3469	15.4428	19.8948	20.0416	6.05214	13.0469
Yipf4	22.959	29.2863	26.1227	18.236	16.5207	17.3784
Yipf3	26.5978	17.2087	21.9033	5.73427	20.7795	13.2569
Yipf2	8.28763	4.34764	6.31763	5.36024	0	2.68012
Yipf1	33.2307	40.4218	36.8262	43.8811	34.0744	38.9777
Yif1b	11.4249	7.5517	9.48829	27.5869	0	13.7934
Yif1a	31.0744	17.7505	24.4125	18.2373	14.1615	16.1994
Yes1	3.73003	8.67493	6.20248	8.44374	5.09965	6.77169
Yeats4	20.1363	10.0832	15.1098	16.5756	25.0274	20.8015
Yeats2	4.39276	4.436	4.41438	8.28664	3.00286	5.64475
Ydjc	0	0	0	0	0	0
Ybx3	6.92119	5.59145	6.25632	10.4451	0	5.22254
Ybx2	0	0	0	0	0	0
Ybx1	47.0553	58.318	52.6867	62.1366	45.0333	53.5849
Ybey	5.12983	4.39542	4.76262	0	3.11708	1.55854
Yars2	4.87231	5.36756	5.11994	22.0591	4.4409	13.25
Yars	6.44632	8.28515	7.36574	3.24281	2.93777	3.09029
Yap1	29.3958	22.2782	25.837	18.8777	10.2612	14.5694
Yaf2	6.67158	10.2079	8.43976	5.03419	3.04043	4.03731
Yae1d1	4.50079	7.43742	5.9691	11.3206	2.05114	6.68586
Xylt2	10.5386	4.97566	7.75715	5.68012	6.17498	5.92755
Xylt1	0	0	0	0	0	0
Xylb	53.4187	45.8528	49.6358	38.2929	25.5617	31.9273
Xxylt1	1.65699	1.21695	1.43697	2.50064	0	1.25032
Xrra1	0	0	0	0	0	0
Xrn2	11.6311	14.2371	12.9341	10.5318	25.443	17.9874
Xrn1	5.01547	4.32814	4.67181	4.54145	1.37142	2.95643
Xrcc6	4.87923	8.51071	6.69497	3.68173	3.33541	3.50857
Xrcc5	7.05875	11.1089	9.08384	9.13087	16.5439	12.8374
Xrcc4	1.6661	9.78907	5.72758	0	4.55573	2.27786
Xrcc3	1.04732	0.769184	0.908251	0	0	0
Xrcc2	2.40509	0.883185	1.64414	4.8395	2.19213	3.51582
Xrcc1	1.05245	3.09181	2.07213	4.7649	2.87779	3.82135
Xpr1	12.4645	14.4737	13.4691	9.15115	8.29034	8.72075
Xpot	20.1732	25.2185	22.6958	16.1938	10.5628	13.3783
Xpo7	18.5994	18.6512	18.6253	12.955	23.4728	18.2139
Xpo6	15.3116	16.868	16.0898	5.99081	12.4052	9.19801
Xpo5	3.06111	6.18247	4.62179	5.3896	2.79007	4.08983
Xpo4	5.16219	4.23731	4.69975	4.58264	1.66063	3.12164
Xpo1	5.77904	10.032	7.90552	8.72141	2.8731	5.79725
Xpnpep3	7.23286	8.43677	7.83482	2.56834	3.49012	3.02923
Xpnpep2	0	0	0	0	0	0
Xpnpep1	8.17914	10.1368	9.15799	12.3435	8.38681	10.3652
Xpc	3.54826	3.90892	3.72859	1.07097	5.82135	3.44616
Xpa	5.39781	12.884	9.14092	16.2921	7.3798	11.836
Xntrpc	0	0	0	0	0	0
Xndc1	0.817979	0.901124	0.859551	0	0	0
Xlr5c	0	0	0	0	0	0
Xlr5b	0	0	0	0	0	0
Xlr5a	0	0	0	0	0	0
Xlr4c	0	0	0	0	0	0
Xlr4b	0	0	0	0	0	0
Xlr4a	0	1.58939	0.794694	0	0	0
Xlr3c	0	0	0	0	0	0
Xlr3b	0	1.17066	0.585331	0	0	0
Xlr3a	0	0	0	4.72344	0	2.36172
Xlr	0	0	0	0	0	0
Xkrx	0	0	0	0	0	0
Xkr9	12.0442	9.82846	10.9363	6.0588	0	3.0294
Xkr8	1.21635	3.12665	2.1715	0.917827	1.66298	1.2904
Xkr7	0	0	0	0	0	0
Xkr6	0	0	0	0	0	0
Xkr5	0	0	0	0	0	0
Xkr4	0	0	0	0	0	0
Xk	2.55548	1.87682	2.21615	0.771316	1.39752	1.08442
Xist	0.575388	0.316937	0.446163	0	0.393331	0.196666
Xirp2	0	0	0	0	0	0
Xirp1	0	0	0	0	0	0
Xiap	41.7114	43.7837	42.7476	26.7235	23.6717	25.1976
Xdh	37.9859	36.5135	37.2497	35.4073	25.9669	30.6871
Xcr1	0	0.425098	0.212549	0.873512	0	0.436756
Xcl1	0	0	0	0	0	0
Xbp1	58.5003	60.2344	59.3673	79.6299	47.0475	63.3387
Xaf1	28.7706	29.8735	29.3221	26.9498	10.851	18.9004
Xab2	2.91347	1.06987	1.99167	2.93124	2.65551	2.79337
Wwtr1	8.68195	22.1178	15.3998	10.6456	10.3861	10.5159
Wwp2	5.15078	6.43092	5.79085	1.55466	5.63366	3.59416
Wwp1	31.2492	31.7431	31.4962	15.924	38.8395	27.3818
Wwox	1.14503	5.46612	3.30557	5.18403	6.26185	5.72294
Wwc2	8.26611	5.20362	6.73487	5.34633	1.07632	3.21132
Wwc1	22.1802	20.4667	21.3234	6.86628	13.9959	10.4311
Wtip	0	0.968266	0.484133	0	10.8149	5.40745
Wtap	6.28775	9.23583	7.76179	8.69836	12.8948	10.7966
Wt1os	0	0	0	0	0	0
Wt1	0	0.612212	0.306106	0	0	0
Wscd2	0	0	0	0	0	0
Wscd1	0	0.345683	0.172842	0	0	0
Wsb2	21.443	20.473	20.958	27.5065	11.7266	19.6166
Wsb1	12.1007	4.44357	8.27214	4.98047	15.0399	10.0102
Wrnip1	21.4625	10.3891	15.9258	1.47227	18.673	10.0726
Wrn	5.34144	5.58262	5.46203	2.48031	0	1.24016
Wrb	2.06031	3.02632	2.54331	3.10931	0	1.55466
Wrap73	1.61091	0.59155	1.10123	2.43109	0	1.21555
Wrap53	2.66541	4.8939	3.77966	4.02249	10.9323	7.47741
Wnt9b	0.570359	0.628334	0.599346	1.72151	0	0.860754
Wnt9a	0	0.855769	0.427884	0	0	0
Wnt8b	0	0	0	0	0	0
Wnt8a	0	0	0	0	0	0
Wnt7b	0	0	0	0	0	0
Wnt7a	0	0	0	0	0	0
Wnt6	0	0	0	0	0	0
Wnt5b	1.08707	2.79433	1.9407	1.64055	2.97246	2.30651
Wnt5a	0	0.752848	0.376424	0	0	0
Wnt4	0	0.990301	0.495151	0	0	0
Wnt3a	0	0	0	0	0	0
Wnt3	0	0	0	0	0	0
Wnt2b	1.44274	0	0.721369	1.08865	0	0.544325
Wnt2	0	2.23754	1.11877	5.51737	0	2.75869
Wnt16	0	0	0	0	0	0
Wnt11	0	0	0	0	0	0
Wnt10b	0	0	0	0	0	0
Wnt10a	0	0	0	0	0	0
Wnt1	0	0	0	0	0	0
Wnk4	0	0	0	0	0	0
Wnk3	0	0	0	0	0	0
Wnk2	0	0	0	0	0	0
Wnk1	19.5606	14.4494	17.005	14.0734	4.35351	9.21345
Wls	0.926142	1.19033	1.05823	0	0	0
Wiz	7.28265	2.22859	4.75562	1.83176	3.31891	2.57534
Wipi2	27.6791	28.0725	27.8758	18.8968	18.0202	18.4585
Wipi1	8.51113	6.25083	7.38098	6.42226	7.75753	7.08989
Wipf3	9.29649	7.04099	8.16874	3.50744	0	1.75372
Wipf2	2.37741	3.6168	2.99711	5.12551	0.928675	3.02709
Wipf1	1.14911	3.37577	2.26244	12.1392	4.71314	8.42617
Wincr1	0	0	0	0	0	0
Wif1	0	0	0	0	0	0
Whrn	0.635467	0.233353	0.43441	0	0	0
Whamm	10.9179	8.94361	9.93073	5.06973	11.4821	8.27591
Wfs1	5.06234	3.71794	4.39014	4.3656	1.97747	3.17154
Wfikkn2	0	0.558066	0.279033	0	0	0
Wfikkn1	0	0	0	1.53381	0	0.766906
Wfdc9	0	0	0	0	0	0
Wfdc8	0	0	0	0	0	0
Wfdc6b	0	0	0	0	0	0
Wfdc6a	0	0	0	0	0	0
Wfdc5	0	0	0	0	0	0
Wfdc3	0	0	0	0	0	0
Wfdc21	2289.11	1672.55	1980.83	1225.54	1448.16	1336.85
Wfdc2	29.1238	12.0315	20.5776	5.494	0	2.747
Wfdc18	0	0	0	0	0	0
Wfdc17	27.4782	38.3436	32.9109	82.9371	45.0813	64.0092
Wfdc16	0	0	0	0	0	0
Wfdc15b	0	0	0	0	0	0
Wfdc15a	0	0	0	0	0	0
Wfdc13	0	0	0	0	0	0
Wfdc12	0	0	0	0	0	0
Wfdc11	0	0	0	0	0	0
Wfdc10	0	0	0	0	0	0
Wfdc1	4.40967	1.6193	3.01448	3.32742	0	1.66371
Wee2	0	0	0	0	0	0
Wee1	12.0618	15.7793	13.9205	19.3407	4.12268	11.7317
Wdyhv1	6.85493	7.5517	7.20332	10.3451	18.7439	14.5445
Wdtc1	55.5618	27.8843	41.7231	27.9503	25.3211	26.6357
Wdsub1	1.23146	2.26106	1.74626	0	0	0
Wdr95	0	0	0	0	0	0
Wdr93	1.12799	0.828429	0.978209	0	0	0
Wdr92	88.6445	58.2067	73.4256	56.6854	36.9743	46.8298
Wdr91	5.86451	2.87139	4.36795	0	0	0
Wdr90	0	0.623916	0.311958	0	1.16146	0.580728
Wdr89	0	0.635009	0.317504	1.30485	0	0.652424
Wdr86	0	0.529944	0.264972	0	0	0
Wdr83os	40.5608	29.7891	35.1749	50.0826	0	25.0413
Wdr83	22.9014	12.2324	17.5669	6.28392	0	3.14196
Wdr82	16.7328	11.4113	14.0721	8.1168	24.5109	16.3139
Wdr81	6.71503	6.71263	6.71383	5.62997	7.14054	6.38526
Wdr78	0	0	0	0	0	0
Wdr77	10.156	6.92612	8.54107	3.28434	9.91797	6.60116
Wdr76	3.71793	0.8533	2.28561	2.10408	5.0831	3.59359
Wdr75	6.07072	6.68778	6.37925	5.23519	0	2.6176
Wdr74	4.28148	6.28891	5.28519	3.23069	0	1.61534
Wdr73	7.22264	7.19901	7.21083	9.34287	2.82134	6.08211
Wdr72	0	0	0	0	0	0
Wdr70	10.7394	9.0141	9.87674	6.94598	12.5852	9.76559
Wdr7	5.80181	8.92152	7.36166	5.47235	3.96607	4.71921
Wdr64	0	0	0	0	0	0
Wdr63	0	0	0	0	0	0
Wdr62	0	0.394943	0.197471	0	1.47042	0.735209
Wdr61	21.0404	40.9498	30.9951	66.6814	86.2985	76.49
Wdr60	0.691934	0.762266	0.7271	2.08846	0	1.04423
Wdr6	2.4921	4.3469	3.4195	0	8.5179	4.25895
Wdr5b	0	1.06048	0.530241	0	3.9483	1.97415
Wdr59	6.55584	2.22222	4.38903	6.08844	0	3.04422
Wdr55	3.38027	6.20643	4.79335	10.2026	0	5.10131
Wdr54	0	0	0	0	0	0
Wdr53	1.84896	5.43174	3.64035	2.79035	0	1.39518
Wdr5	10.6543	10.7592	10.7067	8.03944	4.85547	6.44745
Wdr48	8.09459	9.90819	9.00139	4.07197	12.9113	8.49162
Wdr47	0.610337	0.672375	0.641356	0	0	0
Wdr46	10.7195	6.56063	8.64008	1.79748	3.2568	2.52714
Wdr45b	26.3903	19.3818	22.8861	46.4646	30.067	38.2658
Wdr45	19.3188	17.7354	18.5271	21.8662	39.6186	30.7424
Wdr44	1.85073	1.35923	1.60498	1.86201	0	0.931007
Wdr43	5.9767	8.50461	7.24065	0	4.08563	2.04282
Wdr41	2.5195	5.2428	3.88115	2.53486	2.29642	2.41564
Wdr4	1.98775	0.729933	1.35884	3.99974	0	1.99987
Wdr38	0	0	0	0	0	0
Wdr37	9.49088	7.46828	8.47958	8.18464	0	4.09232
Wdr36	12.5691	10.6735	11.6213	4.74215	15.0363	9.88921
Wdr35	0	1.51993	0.759964	2.67705	0	1.33852
Wdr34	14.3192	10.5164	12.4178	12.9658	3.9154	8.44061
Wdr33	6.22974	5.49038	5.86006	1.25354	2.27126	1.7624
Wdr31	0	0.394696	0.197348	0	0	0
Wdr3	3.05295	4.20409	3.62852	3.45551	6.26092	4.85822
Wdr27	0	0	0	0	0	0
Wdr26	27.0656	26.8619	26.9638	13.2473	16.0016	14.6245
Wdr25	0.970061	2.84977	1.90992	0	0	0
Wdr24	7.48534	4.88664	6.18599	1.25516	4.54838	2.90177
Wdr20rt	0	0	0	0	0	0
Wdr20	9.73358	18.5865	14.16	5.87575	26.6152	16.2455
Wdr19	1.46557	1.43515	1.45036	0	0	0
Wdr18	17.4506	15.3795	16.415	14.4845	14.3149	14.3997
Wdr17	0	0	0	0	0	0
Wdr13	4.9106	6.31137	5.61099	3.70541	6.71371	5.20956
Wdr12	5.28166	8.40454	6.8431	3.9854	9.62802	6.80671
Wdr11	15.8612	8.73674	12.299	7.69401	6.19579	6.9449
Wdr1	29.3186	20.8992	25.1089	24.7257	16.5052	20.6155
Wdpcp	2.18613	3.61252	2.89933	0	0	0
Wdhd1	0	0.662647	0.331323	0	0	0
Wdfy4	1.59743	2.0531	1.82527	0	0	0
Wdfy3	19.678	13.1262	16.4021	6.26632	10.3665	8.31639
Wdfy2	8.97174	4.23586	6.6038	13.5397	0	6.76983
Wdfy1	50.3268	46.202	48.2644	27.1252	58.9767	43.0509
Wdcp	4.38939	2.90134	3.64537	1.32485	7.20134	4.26309
Wbscr25	0	0	0	0	0	0
Wbp4	4.47993	4.38693	4.43343	2.25362	6.1249	4.18926
Wbp2nl	0	0	0	0	0	0
Wbp2	40.8896	52.2946	46.5921	59.5804	23.1325	41.3565
Wbp1l	101.759	76.1813	88.9701	45.5753	44.8785	45.2269
Wbp11	13.2566	12.17	12.7133	8.57402	12.9458	10.7599
Wbp1	27.555	16.3455	21.9502	3.19881	11.5916	7.39522
Wasl	30.337	32.7653	31.5511	32.3173	24.3978	28.3576
Washc5	15.2625	14.9457	15.1041	5.75833	8.69444	7.22638
Washc4	22.4394	17.6112	20.0253	11.2881	16.8433	14.0657
Washc3	2.4594	9.93443	6.19692	3.71159	6.72492	5.21825
Washc2	16.1953	13.6565	14.9259	9.05224	6.56059	7.80642
Washc1	11.6061	8.5239	10.065	2.69467	4.88238	3.78852
Wasf3	0	0	0	0	0	0
Wasf2	16.3928	13.4285	14.9107	18.0786	5.172	11.6253
Wasf1	2.02153	0.742338	1.38193	0	0	0
Was	3.69263	2.71198	3.2023	0	0	0
Wars2	4.11171	1.29418	2.70295	0	1.60613	0.803067
Wars	7.28351	6.01789	6.6507	16.4878	2.48948	9.48864
Wapl	22.7267	23.8446	23.2856	15.3116	11.097	13.2043
Wap	0	0	0	0	0	0
Wac	11.8777	14.3571	13.1174	10.4563	18.9455	14.7009
Vxn	0	0	0	0	0	0
Vwf	1.45883	1.39283	1.42583	3.96284	0.797794	2.38032
Vwde	0	0	0	0	0	0
Vwce	9.64488	9.58356	9.61422	5.99345	1.55133	3.77239
Vwc2l	0	0	0	0	0	0
Vwc2	0	0.264528	0.132264	0	0	0
Vwa8	71.8026	56.8325	64.3176	28.0727	32.5529	30.3128
Vwa7	0	1.33621	0.668104	0	0	0
Vwa5b2	0	0	0	0	0	0
Vwa5b1	0	0	0	0	0	0
Vwa5a	6.8203	8.19661	7.50845	11.2285	0	5.61426
Vwa3a	0	0	0	0	0	0
Vwa2	0	0	0	0	0	0
Vwa1	0	0	0	0	0	0
Vtn	528.784	538.056	533.42	773.492	597.743	685.617
Vti1b	48.5118	40.2758	44.3938	15.9155	5.76736	10.8414
Vti1a	3.48304	7.03465	5.25885	7.88463	0	3.94231
Vtcn1	0	1.08293	0.541465	0	0	0
Vta1	11.6715	12.1435	11.9075	17.614	10.6381	14.126
Vsx2	0.790387	1.45121	1.1208	0	0	0
Vsx1	0	0	0	0	0	0
Vstm5	0	0	0	0	0	0
Vstm4	0.938963	0.689603	0.814283	0	0	0
Vstm2l	0	0	0	0	0	0
Vstm2b	0	0	0	0	0	0
Vstm2a	0	0	0	0	0	0
Vsnl1	0	0	0	0	0	0
Vsir	2.66101	2.54062	2.60082	0.803169	0	0.401585
Vsig8	0	0	0	0	0	0
Vsig4	19.7713	17.8208	18.796	62.3879	4.91472	33.6513
Vsig2	0	0	0	0	0	0
Vsig10l	0	0	0	0	0	0
Vsig10	1.90734	1.16734	1.53734	0	3.47692	1.73846
Vsig1	0	0	0	0	0	0
Vrtn	0	0	0	0	0	0
Vrk3	19.1249	15.6666	17.3958	4.44035	20.1133	12.2768
Vrk2	2.95579	3.79895	3.37737	4.46072	12.1234	8.29204
Vrk1	2.10118	0.771587	1.43639	1.057	1.91514	1.48607
Vps9d1	1.8241	2.67935	2.25172	4.12925	2.49388	3.31156
Vps8	1.53664	3.57375	2.5552	3.86501	1.40058	2.6328
Vps72	3.58977	4.61376	4.10176	2.70874	4.90788	3.80831
Vps54	19.7441	19.058	19.4011	12.77	16.9676	14.8688
Vps53	23.7553	20.3544	22.0549	23.9001	64.9559	44.428
Vps52	9.73189	5.2231	7.47749	3.38927	4.09394	3.7416
Vps51	2.93894	3.59742	3.26818	2.95686	5.35744	4.15715
Vps50	7.50648	4.26004	5.88326	1.02985	1.86596	1.4479
Vps4b	15.7546	21.4057	18.5802	20.2096	8.61579	14.4127
Vps4a	14.4801	9.30528	11.8927	9.10522	16.4975	12.8013
Vps45	3.92605	1.44171	2.68388	1.48124	5.36764	3.42444
Vps41	25.7987	32.8618	29.3303	21.9004	26.4537	24.177
Vps39	6.41883	4.92847	5.67365	1.76126	0	0.880631
Vps37d	0	0	0	0	0	0
Vps37c	7.12566	4.48569	5.80567	4.60871	2.78346	3.69608
Vps37b	6.15634	4.14462	5.15048	4.6454	0	2.3227
Vps37a	10.1013	13.7988	11.9501	7.31729	14.3628	10.84
Vps36	4.92955	10.0854	7.5075	5.31386	13.4792	9.39655
Vps35l	14.4113	8.20265	11.307	19.5738	5.91086	12.7423
Vps35	62.904	60.4136	61.6588	37.7291	30.8723	34.3007
Vps33b	0	0.368567	0.184284	0	0	0
Vps33a	9.08239	8.81444	8.94842	3.91618	5.32171	4.61894
Vps29	19.747	15.884	17.8155	15.6101	5.14244	10.3763
Vps28	21.8428	16.042	18.9424	37.0845	7.4658	22.2751
Vps26c	3.21512	8.26449	5.7398	16.1736	8.79133	12.4825
Vps26b	5.62517	5.92153	5.77335	4.52757	11.2796	7.9036
Vps26a	10.2044	19.9851	15.0947	5.13329	13.9513	9.54228
Vps25	22.7179	14.4096	18.5637	21.8175	5.64721	13.7324
Vps18	5.72202	2.33468	4.02835	0.959484	1.73846	1.34897
Vps16	4.9235	3.31464	4.11907	0	8.97512	4.48756
Vps13d	18.7055	15.47	17.0878	5.89133	6.67144	6.28139
Vps13c	10.741	10.3104	10.5257	5.6876	9.78992	7.73876
Vps13b	9.71284	10.2886	10.0007	5.35584	9.70408	7.52996
Vps13a	6.69528	5.8498	6.27254	3.83261	5.6816	4.75711
Vps11	8.91595	9.0037	8.95983	4.48515	8.12651	6.30583
Vpreb3	0	0	0	0	0	0
Vpreb2	0	0	0	0	0	0
Vpreb1	0	0	0	0	0	0
Vopp1	2.67926	3.27956	2.97941	1.3478	0	0.6739
Vnn3	44.1198	40.765	42.4424	36.5134	38.9161	37.7148
Vnn1	116.284	95.1965	105.74	22.5399	35.0052	28.7726
Vmp1	42.6627	28.276	35.4693	14.1331	22.7621	18.4476
Vmo1	0	1.40845	0.704226	5.78832	0	2.89416
Vmn2r-ps60	0	0	0	0	0	0
Vmn2r-ps54	1.74624	0	0.873121	0	0	0
Vmn2r-ps159	0	0	0	0	0	0
Vmn2r-ps129	3.05205	0.560379	1.80621	0	0	0
Vmn2r-ps11	0	0	0	0	0	0
Vmn2r99	0	0	0	0	0	0
Vmn2r98	0	0	0	0	0	0
Vmn2r97	0	0	0	0	0	0
Vmn2r96	0	0	0	0	0	0
Vmn2r95	0	0	0	0	0	0
Vmn2r94	0	0	0	0	0	0
Vmn2r93	0	0	0	0	0	0
Vmn2r92	0	0	0	0	0	0
Vmn2r91	0	0	0	0	0	0
Vmn2r90	0	0	0	0	0	0
Vmn2r9	0	0	0	0	0	0
Vmn2r89	0	0	0	0	0	0
Vmn2r88	0	0	0	0	0	0
Vmn2r87	0	0	0	0	0	0
Vmn2r86	0	0	0	0	0	0
Vmn2r85	0	0	0	0	0	0
Vmn2r84	0	0	0	0	0	0
Vmn2r83	0	0	0	0	0	0
Vmn2r82	0	0	0	0	0	0
Vmn2r81	0	0	0	0	0	0
Vmn2r80	0	0	0	0	0	0
Vmn2r8	0	0	0	0	0	0
Vmn2r79	0	0	0	0	0	0
Vmn2r78	0	0	0	0	0	0
Vmn2r77	0	0	0	0	0	0
Vmn2r76	0	0	0	0	0	0
Vmn2r75	0	0	0	0	0	0
Vmn2r74	0	0	0	0	0	0
Vmn2r73	0	0	0	0	0	0
Vmn2r72	0	0	0	0	0	0
Vmn2r71	0	0	0	0	0	0
Vmn2r70	0	0	0	0	0	0
Vmn2r7	0	0	0	0	0	0
Vmn2r69	0	0	0	0	0	0
Vmn2r68	0	0	0	0	0	0
Vmn2r67	0	0	0	0	0	0
Vmn2r66	0	0	0	0	0	0
Vmn2r65	0	0	0	0	0	0
Vmn2r63	0	0	0	0	0	0
Vmn2r62	0	0	0	0	0	0
Vmn2r61	0	0	0	0	0	0
Vmn2r60	0	0	0	0	0	0
Vmn2r6	0	0	0	0	0	0
Vmn2r59	0	0	0	0	0	0
Vmn2r58	0	0	0	0	0	0
Vmn2r57	0	0	0	0	0	0
Vmn2r56	0	0	0	0	0	0
Vmn2r55	3.29597	0.806889	2.05143	0	0	0
Vmn2r54	0	0	0	0	0	0
Vmn2r53	0	0	0	0	0	0
Vmn2r52	0	0	0	0	0	0
Vmn2r51	0	0	0	0	0	0
Vmn2r50	0	0	0	0	0	0
Vmn2r5	0	0	0	0	0	0
Vmn2r49	0	0	0	0	0	0
Vmn2r48	0	0	0	0	0	0
Vmn2r47	0	0	0	0	0	0
Vmn2r46	0	0	0	0	0	0
Vmn2r45	0	0	0	0	0	0
Vmn2r44	0	0	0	0	0	0
Vmn2r43	0	0	0	0	0	0
Vmn2r42	0	0	0	0	0	0
Vmn2r41	0	0	0	0	0	0
Vmn2r40	0	0	0	0	0	0
Vmn2r4	0	0	0	0	0	0
Vmn2r39	0	0	0	0	0	0
Vmn2r38	0	0	0	0	0	0
Vmn2r37	0	0	0	0	0	0
Vmn2r36	0	0	0	0	0	0
Vmn2r35	0	0	0	0	0	0
Vmn2r34	0	0	0	0	0	0
Vmn2r33	0	0	0	0	0	0
Vmn2r32	0	0	0	0	0	0
Vmn2r31	0.996695	0.366002	0.681348	0	0	0
Vmn2r30	0	0	0	0	0	0
Vmn2r3	0	0	0	0	0	0
Vmn2r29	0	0	0	0	0	0
Vmn2r28	0	0	0	0	0	0
Vmn2r27	0	0	0	0	0	0
Vmn2r26	0	0	0	0	0	0
Vmn2r25	0	0	0	0	0	0
Vmn2r24	0	0	0	0	0	0
Vmn2r23	0	0	0	0	0	0
Vmn2r22	0	0	0	0	0	0
Vmn2r21	0	0	0	0	0	0
Vmn2r20	0	0	0	0	0	0
Vmn2r2	0	0	0	0	0	0
Vmn2r19	0	0	0	0	0	0
Vmn2r18	0	0.396847	0.198424	0	0	0
Vmn2r17	0	0	0	0	0	0
Vmn2r16	0	0	0	0	0	0
Vmn2r15	0	0	0	0	0	0
Vmn2r14	0	0	0	0	0	0
Vmn2r13	0	0	0	0	0	0
Vmn2r126	0	0	0	0	0	0
Vmn2r124	0	0	0	0	0	0
Vmn2r123	0	0	0	0	0	0
Vmn2r122	0	0	0	0	0	0
Vmn2r121	0	0	0	0	0	0
Vmn2r120	1.00251	0.368137	0.685323	0	2.74123	1.37062
Vmn2r12	0	0	0	0	0	0
Vmn2r118	0	0	0	0	0	0
Vmn2r117	0	0	0	0	0	0
Vmn2r116	0	0	0	0	0	0
Vmn2r115	0	0	0	0	0	0
Vmn2r114	0	0	0	0	0	0
Vmn2r113	0	0	0	0	0	0
Vmn2r112	0	0	0	0	0	0
Vmn2r111	0	0	0	0	0	0
Vmn2r110	0	0	0	0	0	0
Vmn2r11	0	0	0	0	0	0
Vmn2r109	0	0	0	0	0	0
Vmn2r108	0	0	0	0	0	0
Vmn2r107	0	0	0	0	0	0
Vmn2r106	0	0	0	0	0	0
Vmn2r105	0	0	0	0	0	0
Vmn2r104	0	0	0	0	0	0
Vmn2r103	0	0	0	0	0	0
Vmn2r102	0	0	0	0	0	0
Vmn2r101	0	0	0	0	0	0
Vmn2r100	0	0	0	0	0	0
Vmn2r10	0	0	0	0	0	0
Vmn2r1	0	0	0	0	0	0
Vmn1r-ps79	0	0	0	0	0	0
Vmn1r-ps103	0	0	0	0	0	0
Vmn1r95	0	0	0	0	0	0
Vmn1r94	0	0	0	0	0	0
Vmn1r93	0	0	0	0	0	0
Vmn1r91	0	0	0	0	0	0
Vmn1r90	0	0	0	0	0	0
Vmn1r9	0	0	0	0	0	0
Vmn1r89	0	0	0	0	0	0
Vmn1r88	0	0	0	0	0	0
Vmn1r87	0	0	0	0	0	0
Vmn1r86	0	0	0	0	0	0
Vmn1r85	0	0	0	0	0	0
Vmn1r84	0	0	0	0	0	0
Vmn1r83	0	0	0	0	0	0
Vmn1r82	0	0	0	0	0	0
Vmn1r81	0	0	0	0	0	0
Vmn1r80	0	0	0	0	0	0
Vmn1r8	0	0	0	0	0	0
Vmn1r79	0	0	0	0	0	0
Vmn1r78	0	0	0	0	0	0
Vmn1r77	0	0	0	0	0	0
Vmn1r76	0	0	0	0	0	0
Vmn1r75	0	0	0	0	0	0
Vmn1r74	0	0	0	0	0	0
Vmn1r73	0	0	0	0	0	0
Vmn1r72	0	0	0	0	0	0
Vmn1r71	0	0	0	0	0	0
Vmn1r70	0	0	0	0	0	0
Vmn1r7	0	0	0	0	0	0
Vmn1r69	0	0	0	0	0	0
Vmn1r68	0	0	0	0	0	0
Vmn1r67	0	0	0	0	0	0
Vmn1r66	0	0	0	0	0	0
Vmn1r65	1.92204	0.352901	1.13747	0	0	0
Vmn1r64	0	0	0	0	0	0
Vmn1r63	0	0	0	0	0	0
Vmn1r62	0	0	0	0	0	0
Vmn1r61	0	0	0	0	0	0
Vmn1r60	0	0	0	0	0	0
Vmn1r6	0	0	0	0	0	0
Vmn1r59	0	0	0	0	0	0
Vmn1r58	28.8521	18.3645	23.6083	10.1598	0	5.0799
Vmn1r57	0	0	0	0	0	0
Vmn1r56	1.40691	0	0.703453	0	0	0
Vmn1r55	0	0	0	0	0	0
Vmn1r54	0	0	0	0	0	0
Vmn1r53	0	0	0	0	0	0
Vmn1r52	0	0	0	0	0	0
Vmn1r51	0	0	0	1.6489	0	0.824449
Vmn1r50	0	0	0	0	0	0
Vmn1r5	0	0	0	0	0	0
Vmn1r49	0	0	0	0	0	0
Vmn1r48	0	0	0	0	0	0
Vmn1r47	0	0	0	0	0	0
Vmn1r46	0	0	0	0	0	0
Vmn1r45	0	0	0	8.3805	0	4.19025
Vmn1r44	0	0	0	0	0	0
Vmn1r43	0	0	0	0	0	0
Vmn1r42	0	0	0	0	0	0
Vmn1r41	0	0	0	0	0	0
Vmn1r40	0	0	0	0	0	0
Vmn1r4	0	0	0	0	0	0
Vmn1r39	0	0	0	0	0	0
Vmn1r38	0	0	0	0	0	0
Vmn1r37	0	0	0	0	0	0
Vmn1r36	0	0	0	0	0	0
Vmn1r35	0	0	0	0	0	0
Vmn1r34	0	0	0	0	0	0
Vmn1r33	0	0	0	0	0	0
Vmn1r32	0	0	0	0	0	0
Vmn1r31	0	0	0	0	0	0
Vmn1r30	0	0	0	0	0	0
Vmn1r3	0	0	0	0	0	0
Vmn1r29	0	0	0	0	0	0
Vmn1r28	0	0	0	0	0	0
Vmn1r27	0	0	0	0	0	0
Vmn1r26	0	0	0	0	0	0
Vmn1r25	0	0	0	0	0	0
Vmn1r24	0	0	0	0	0	0
Vmn1r238	0	0	0	0	0	0
Vmn1r237	0	0	0	0	0	0
Vmn1r236	0	0	0	0	0	0
Vmn1r235	0	0	0	0	0	0
Vmn1r234	0	0	0	0	0	0
Vmn1r233	0	0	0	0	0	0
Vmn1r232	0	0	0	0	0	0
Vmn1r231	0	0	0	0	0	0
Vmn1r230	0	0	0	0	0	0
Vmn1r23	0	0	0	0	0	0
Vmn1r229	0	0	0	0	0	0
Vmn1r228	0	0	0	0	0	0
Vmn1r227	0	0	0	0	0	0
Vmn1r226	0	0	0	0	0	0
Vmn1r225	0	0	0	0	0	0
Vmn1r224	0	0	0	0	0	0
Vmn1r223	0	0	0	0	0	0
Vmn1r222	0	0	0	0	0	0
Vmn1r221	0	0	0	0	0	0
Vmn1r220	0	0	0	0	0	0
Vmn1r22	0	0	0	0	0	0
Vmn1r219	0	0	0	0	0	0
Vmn1r218	0	0	0	0	0	0
Vmn1r217	0	0	0	0	0	0
Vmn1r216	0	0	0	0	0	0
Vmn1r215	0	0	0	0	0	0
Vmn1r214	0	0	0	0	0	0
Vmn1r213	0	0.819463	0.409732	0	0	0
Vmn1r212	0	0	0	0	0	0
Vmn1r211	0	0	0	0	0	0
Vmn1r210	0	0	0	0	0	0
Vmn1r21	0	0	0	0	0	0
Vmn1r209	0	0	0	0	0	0
Vmn1r208	0	0	0	0	0	0
Vmn1r207-ps	0	0	0	0	0	0
Vmn1r206	0	0	0	0	0	0
Vmn1r205	0	0	0	0	0	0
Vmn1r204	0	0	0	0	0	0
Vmn1r203	0	0	0	0	0	0
Vmn1r202	0	0	0	0	0	0
Vmn1r201	0	0	0	0	0	0
Vmn1r200	0	0	0	0	0	0
Vmn1r20	0	0	0	0	0	0
Vmn1r2	0	0	0	0	0	0
Vmn1r199	0	0	0	0	0	0
Vmn1r198	0	0	0	0	0	0
Vmn1r197	0	0	0	0	0	0
Vmn1r196	0	0	0	0	0	0
Vmn1r195	0	0	0	0	0	0
Vmn1r194	0	0	0	0	0	0
Vmn1r193	0	0	0	0	0	0
Vmn1r192	0	0	0	0	0	0
Vmn1r191	0	0	0	0	0	0
Vmn1r19	0	0	0	0	0	0
Vmn1r189	0	0	0	0	0	0
Vmn1r188	0	0	0	0	0	0
Vmn1r187	0	0	0	0	0	0
Vmn1r186	0	0	0	0	0	0
Vmn1r185	0	0	0	0	0	0
Vmn1r184	0	0	0	0	0	0
Vmn1r183	0	0	0	0	0	0
Vmn1r181	0	0	0	0	0	0
Vmn1r180	0	0	0	0	0	0
Vmn1r18	0	0	0	0	0	0
Vmn1r179	0	0	0	0	0	0
Vmn1r178	0	0	0	0	0	0
Vmn1r177	0	0	0	0	0	0
Vmn1r176	0	0	0	0	0	0
Vmn1r175	0	0	0	0	0	0
Vmn1r174	0	0	0	0	0	0
Vmn1r173	0	0	0	0	0	0
Vmn1r172	0	0	0	0	0	0
Vmn1r171	0	0	0	0	0	0
Vmn1r170	0	0	0	0	0	0
Vmn1r17	0	0	0	0	0	0
Vmn1r169	0	0	0	0	0	0
Vmn1r168	0	0	0	0	0	0
Vmn1r167	0	0	0	0	0	0
Vmn1r166	0	0	0	0	0	0
Vmn1r165	0	0	0	0	0	0
Vmn1r163	0	0	0	0	0	0
Vmn1r160	0	0	0	0	0	0
Vmn1r16	0	0	0	0	0	0
Vmn1r159	0	0	0	0	0	0
Vmn1r158	0	0	0	0	0	0
Vmn1r157	0	0	0	0	0	0
Vmn1r155	0	0	0	0	0	0
Vmn1r152	0	0	0	0	0	0
Vmn1r151	0	0	0	0	0	0
Vmn1r15	0	0	0	0	0	0
Vmn1r149	0	0	0	0	0	0
Vmn1r148	0	0	0	0	0	0
Vmn1r143	0	0	0	0	0	0
Vmn1r142	0	0	0	0	0	0
Vmn1r14	0	0	0	0	0	0
Vmn1r139	0	0	0	0	0	0
Vmn1r138	0	0	0	0	0	0
Vmn1r137	0	0	0	0	0	0
Vmn1r135	0	0	0	0	0	0
Vmn1r132	0	0	0	0	0	0
Vmn1r131	0	0	0	0	0	0
Vmn1r130	0	0	0	0	0	0
Vmn1r13	0	0	0	0	0	0
Vmn1r129	0	0	0	0	0	0
Vmn1r128	0	0	0	0	0	0
Vmn1r127	0	0	0	0	0	0
Vmn1r126	0	0	0	0	0	0
Vmn1r125	0	0	0	0	0	0
Vmn1r124	0	0	0	0	0	0
Vmn1r123	0	0	0	0	0	0
Vmn1r122	0	0	0	0	0	0
Vmn1r121	0	0	0	0	0	0
Vmn1r120	0	0	0	0	0	0
Vmn1r12	0	0	0	0	0	0
Vmn1r119	0	0	0	0	0	0
Vmn1r118	0	0	0	0	0	0
Vmn1r117	0	0	0	0	0	0
Vmn1r116	0	0	0	0	0	0
Vmn1r115	0	0	0	0	0	0
Vmn1r114	0	0	0	0	0	0
Vmn1r113	0	0	0	0	0	0
Vmn1r112	0	0	0	0	0	0
Vmn1r111	0	0	0	0	0	0
Vmn1r11	0	0	0	0	0	0
Vmn1r107	0	0	0	0	0	0
Vmn1r104	0	0	0	0	0	0
Vmn1r103	0	0	0	0	0	0
Vmn1r101	0	0	0	0	0	0
Vmn1r100	0	0	0	0	0	0
Vmn1r10	0	0	0	0	0	0
Vmn1r1	0	0	0	0	0	0
Vmac	6.48253	2.85658	4.66955	3.91323	3.54513	3.72918
Vma21	11.3308	12.9205	12.1256	4.49994	8.1533	6.32662
Vldlr	2.17166	2.3924	2.28203	0.936386	3.39322	2.1648
Vkorc1l1	22.6423	23.3601	23.0012	6.50868	14.7411	10.6249
Vkorc1	110.265	79.7169	94.9911	130.005	47.1104	88.5577
Vit	0	0	0	0	0	0
Virma	8.14127	5.84331	6.99229	4.46777	4.0475	4.25763
Vipr2	0	0	0	0	0	0
Vipr1	8.41274	7.33706	7.8749	10.3155	1.43772	5.87663
Vipas39	9.08976	5.93405	7.5119	3.04839	0	1.5242
Vip	0	0	0	0	0	0
Vim	14.0537	17.0305	15.5421	21.2091	0	10.6046
Vill	0	0	0	0	0	0
Vil1	0	0	0	0	0	0
Vhl	9.34537	5.14764	7.24651	2.8207	2.55537	2.68804
Vgll4	12.2333	12.0945	12.1639	1.42013	10.2924	5.85626
Vgll3	0.728403	0	0.364201	2.19853	0	1.09926
Vgll2	0	0	0	0	0	0
Vgll1	0	0	0	0	0	0
Vgf	0	0	0	0	0	0
Vezt	2.08607	1.61719	1.85163	0.349798	0	0.174899
Vezf1	3.93676	5.98907	4.96292	5.09241	3.07559	4.084
Veph1	0.801571	0.735873	0.768722	1.20969	0	0.604844
Vegfd	0	0.49684	0.24842	0	0	0
Vegfc	0	1.50954	0.754769	0	7.49358	3.74679
Vegfb	18.0944	5.90627	12.0004	3.03413	10.9949	7.0145
Vegfa	13.1428	12.87	13.0064	13.2229	11.9791	12.601
Vdr	0	0	0	0	0	0
Vdac3	23.5466	29.2657	26.4062	13.6674	14.8581	14.2628
Vdac2	34.1179	37.0164	35.5671	16.3828	29.6835	23.0332
Vdac1	90.103	108.582	99.3425	95.7595	86.7518	91.2556
Vcpkmt	2.50969	3.68639	3.09804	0	0	0
Vcpip1	8.19582	8.05804	8.12693	4.38888	5.78333	5.08611
Vcp	66.0885	104.213	85.1506	102.084	114.804	108.444
Vcl	14.6808	12.0399	13.3603	10.3392	6.69044	8.51481
Vcan	0	0	0	0	0	0
Vcam1	13.6534	9.19183	11.4226	6.8683	16.5926	11.7305
Vbp1	0	12.4148	6.2074	0	0	0
Vax2os	0	0	0	0	0	0
Vax2	0	0	0	0	0	0
Vax1	0	0	0	0	0	0
Vav3	0.852614	0	0.426307	1.28672	2.33136	1.80904
Vav2	7.55982	6.53196	7.04589	2.01333	4.86385	3.43859
Vav1	3.81751	3.50462	3.66106	0.960195	0	0.480097
Vaultrc5	4661.83	2781.83	3721.83	15480.1	15239.4	15359.7
Vat1l	0	0	0	0	0	0
Vat1	11.3212	13.1648	12.243	9.96641	5.15938	7.5629
Vasp	8.01518	0	4.00759	1.72801	0	0.864005
Vasn	4.04116	2.07757	3.05936	1.21974	0	0.60987
Vash2	0	0.234859	0.117429	0	0	0
Vash1	0.832914	1.07051	0.95171	4.39946	2.2775	3.33848
Vars2	1.74782	3.63702	2.69242	0.879238	1.59306	1.23615
Vars	9.76308	5.15366	7.45837	6.44608	3.33699	4.89153
Vapb	21.0812	19.0138	20.0475	17.8608	21.2372	19.549
Vapa	36.6741	42.5566	39.6153	19.9247	48.1346	34.0297
Vangl2	0	0.332215	0.166107	0	0	0
Vangl1	1.83492	1.12302	1.47897	3.69222	0	1.84611
Vamp8	52.4672	68.6379	60.5526	69.2831	26.8997	48.0914
Vamp7	9.23083	10.1691	9.69997	10.835	5.609	8.22198
Vamp5	8.37923	3.07698	5.72811	2.5291	4.58239	3.55574
Vamp4	9.37938	5.16638	7.27288	1.41548	7.69401	4.55475
Vamp3	12.1865	8.05515	10.1208	14.713	0	7.3565
Vamp2	2.38212	8.31013	5.34613	10.7849	3.2568	7.02084
Vamp1	1.87998	0.690358	1.28517	0	0	0
Vac14	20.7792	10.3774	15.5783	6.27177	13.6363	9.95405
V1rd19	0	0	0	0	0	0
V1rd18	0	0	0	0	0	0
V1ra8	0	0	0	0	0	0
Uxt	15.4709	9.08985	12.2804	28.0174	8.46064	18.239
Uxs1	1.72482	3.1669	2.44586	0.867667	3.14419	2.00593
Uvssa	3.55953	2.09138	2.82545	0	1.94661	0.973307
Uvrag	8.24665	9.91079	9.07872	12.4454	12.2997	12.3725
Uty	3.43922	3.96923	3.70423	2.22441	0	1.1122
Uts2r	0	0	0	0	0	0
Uts2b	0	0	0	0	0	0
Uts2	0	0	0	0	0	0
Utrn	12.0734	12.4597	12.2665	1.88487	13.0914	7.48812
Utp6	10.6534	12.7143	11.6838	1.00484	7.28258	4.14371
Utp4	5.73022	4.62929	5.17976	15.5659	0	7.78296
Utp3	7.91115	10.4583	9.18475	11.9391	8.65281	10.2959
Utp25	3.76821	2.76749	3.26785	0	2.57592	1.28796
Utp23	8.83597	5.19153	7.01375	5.3339	0	2.66695
Utp20	6.12915	5.57321	5.85118	2.64279	4.78839	3.71559
Utp18	0.986396	3.6222	2.3043	0	8.09152	4.04576
Utp15	3.16563	4.64987	3.90775	0.955478	3.4624	2.20894
Utp14b	2.09265	5.12303	3.60784	3.15812	7.62946	5.39379
Utp14a	3.18073	2.72536	2.95305	1.60006	2.8991	2.24958
Utp11	2.70457	12.9111	7.80782	8.16317	7.39529	7.77923
Utf1	0	0	0	0	0	0
Ust	0.601646	0.441868	0.521757	1.81594	0	0.907971
Uspl1	9.74725	4.85768	7.30247	7.35501	3.80752	5.58126
Usp9y	0	0	0	0	0	0
Usp9x	45.0437	47.2365	46.1401	26.472	38.4894	32.4807
Usp8	20.2033	18.435	19.3192	18.4786	8.37021	13.4244
Usp7	29.9207	27.2067	28.5637	15.7683	9.09047	12.4294
Usp6nl	4.42196	5.88632	5.15414	0.834173	1.51141	1.17279
Usp54	1.58735	1.45724	1.5223	0.598884	0	0.299442
Usp53	3.85269	3.53692	3.69481	1.93809	0	0.969046
Usp51	0	0	0	0	0	0
Usp50	1.47452	0	0.737258	0	0	0
Usp5	18.0356	22.8793	20.4575	11.1348	4.48328	7.80903
Usp49	0.936915	0.802782	0.869849	1.41394	0	0.70697
Usp48	9.01996	5.29963	7.15979	2.72248	6.16598	4.44423
Usp47	24.6579	30.4104	27.5342	21.0636	27.9873	24.5255
Usp46	3.99605	6.75009	5.37307	8.44287	13.112	10.7774
Usp45	5.27536	5.48871	5.38204	3.3172	9.61653	6.46686
Usp44	0	0	0	0	0	0
Usp43	0	0	0	0	0	0
Usp42	1.00095	2.20539	1.60317	1.51058	2.73698	2.12378
Usp40	10.1818	9.25827	9.72004	6.58535	11.9318	9.25857
Usp4	24.594	28.3841	26.4891	13.7859	24.9783	19.3821
Usp39	11.5219	10.1545	10.8382	10.4329	0	5.21647
Usp38	11.003	15.5558	13.2794	8.30256	0	4.15128
Usp37	2.14907	3.28822	2.71864	1.08109	0	0.540543
Usp36	2.75713	2.53115	2.64414	3.46742	1.2565	2.36196
Usp35	0	0.23769	0.118845	0.976833	0	0.488416
Usp34	10.3521	15.2833	12.8177	9.24612	10.3983	9.82219
Usp33	9.06869	15.6993	12.384	3.91028	0	1.95514
Usp32	11.5397	10.6623	11.101	5.61778	9.16081	7.38929
Usp31	2.52741	3.99085	3.25913	1.14427	2.07326	1.60877
Usp30	1.84764	3.3924	2.62002	4.18253	0	2.09126
Usp3	5.27773	4.40469	4.84121	5.79263	5.24774	5.52018
Usp29	0	0.372924	0.186462	0	0	0
Usp28	2.98593	1.75437	2.37015	1.80248	0	0.901239
Usp27x	0.79551	0.584247	0.689879	0	0	0
Usp26	0	0	0	0	0	0
Usp25	16.3537	16.0857	16.2197	8.8143	7.98517	8.39973
Usp24	25.2858	20.8027	23.0443	23.1161	23.9334	23.5248
Usp22	10.4444	14.063	12.2537	13.1351	9.51965	11.3274
Usp21	3.54533	6.07553	4.81043	1.78347	3.23141	2.50744
Usp20	1.86008	2.7322	2.29614	5.61426	1.69538	3.65482
Usp2	34.8674	30.6288	32.7481	18.5717	16.8248	17.6983
Usp19	19.671	11.8385	15.7548	8.24623	4.48233	6.36428
Usp18	17.4644	6.94763	12.206	8.78543	7.95902	8.37223
Usp17le	0	0	0	0	0	0
Usp17ld	0	0	0	0	0	0
Usp17lc	0	0	0	0	0	0
Usp17lb	0	0	0	0	0	0
Usp17la	0.972991	0	0.486495	0	0	0
Usp16	15.8938	17.1852	16.5395	6.66281	21.7298	14.1963
Usp15	7.19582	8.00982	7.60282	4.07232	3.07438	3.57335
Usp14	8.21247	11.1351	9.67377	3.81348	6.90952	5.3615
Usp13	0	0	0	0	0	0
Usp12	12.0611	16.3874	14.2242	26.3928	13.1918	19.7923
Usp11	0	0.267745	0.133873	1.10035	0	0.550177
Usp10	26.2794	30.2203	28.2498	12.524	37.8198	25.1719
Usp1	13.8242	14.6654	14.2448	12.7495	8.40013	10.5748
Uso1	58.849	51.9617	55.4053	51.8899	61.4731	56.6815
Ushbp1	2.17874	3.46696	2.82285	7.67209	0	3.83604
Ush2a	0	0	0	0	0	0
Ush1g	0	0	0	0	0	0
Ush1c	0	0	0	0	0	0
Usf3	10.0179	11.5617	10.7898	4.31954	8.38548	6.35251
Usf2	17.0481	18.7809	17.9145	30.552	20.3944	25.4732
Usf1	6.97363	8.19463	7.58413	18.9436	0	9.47179
Use1	26.5717	15.9669	21.2693	32.8095	33.0258	32.9177
Usb1	2.92228	0.536553	1.72942	6.61522	23.9718	15.2935
Uros	10.102	9.00905	9.55552	2.17791	7.89218	5.03504
Urod	29.4269	38.7745	34.1007	26.1232	23.6659	24.8946
Uroc1	113.463	119.647	116.555	75.2034	159.318	117.261
Urml	64.8306	38.6056	51.7181	42.3086	14.3733	28.341
Urm1	1.20273	3.53329	2.36801	14.5208	3.28871	8.90474
Uri1	14.9374	14.2617	14.5995	2.25427	26.5489	14.4016
Urgcp	6.52402	4.27807	5.40104	2.10979	0	1.05489
Urb2	2.53603	2.79381	2.66492	8.29235	1.15574	4.72404
Urb1	1.04988	1.79915	1.42451	0	2.87076	1.43538
Urah	172.832	129.693	151.262	260.829	123.284	192.056
Urad	6.72964	7.41368	7.07166	25.39	9.20067	17.2953
Uqcrq	79.4362	108.612	94.0244	229.559	138.644	184.101
Uqcrh	283.237	270.423	276.83	356.204	322.697	339.451
Uqcrfs1	109.929	113.895	111.912	112.575	112.72	112.648
Uqcrc2	65.7374	76.4426	71.09	39.2695	33.7032	36.4864
Uqcrc1	79.3781	89.1612	84.2696	58.7221	46.8145	52.7683
Uqcrb	70.5507	100.175	85.3628	149.06	167.19	158.125
Uqcr11	266.021	191.033	228.527	267.643	64.6579	166.151
Uqcr10	70.1348	85.8486	77.9917	105.844	47.9436	76.8936
Uqcc3	34.1179	17.0845	25.6012	4.68081	25.443	15.0619
Uqcc2	16.3475	18.0091	17.1783	41.1179	29.8001	35.459
Uqcc1	6.75484	10.985	8.86991	7.28145	5.27721	6.27933
Uprt	11.3238	8.85313	10.0885	12.6792	0.998826	6.839
Upp2	166.212	220.931	193.572	128.952	233.644	181.298
Upp1	2.00893	3.68854	2.84874	0	5.49315	2.74658
Upk3bl	0	0	0	0	0	0
Upk3b	0	0.929745	0.464872	0	0	0
Upk3a	0	0	0	0	0	0
Upk2	0	0	0	0	0	0
Upk1b	0	0	0	0	0	0
Upk1a	0	0	0	0	0	0
Upf3b	2.19919	2.42273	2.31096	4.97835	3.0067	3.99253
Upf3a	5.51917	7.43132	6.47525	2.77641	0	1.3882
Upf2	5.97786	4.57325	5.27555	2.25536	1.36214	1.80875
Upf1	22.3301	15.3749	18.8525	14.3222	4.57941	9.45082
Upb1	54.2265	55.0713	54.6489	62.6554	44.0192	53.3373
Uox	660.096	760.574	710.335	666.935	608.023	637.479
Unkl	6.22983	5.40727	5.81855	8.54702	4.64582	6.59642
Unk	2.78493	0	1.39246	0	0	0
Ung	1.35228	1.98632	1.6693	10.204	3.69765	6.9508
Uncx	0	0	0	0	0	0
Unc93b1	23.8864	15.4544	19.6704	3.43314	24.8816	14.1574
Unc93a2	1.61799	1.1883	1.40314	0	0	0
Unc93a	0	0	0	1.47172	0	0.735859
Unc80	0	0	0	0	0	0
Unc79	0	0.426823	0.213412	0	0	0
Unc5d	0.286256	0	0.143128	0	0	0
Unc5cl	0	0	0	0	0	0
Unc5c	0	0	0	0	0	0
Unc5b	4.39239	3.2259	3.80915	1.98862	0	0.994312
Unc5a	0	0.947665	0.473832	0	0	0
Unc50	25.8686	18.9987	22.4336	17.7452	0	8.8726
Unc45b	0	1.59878	0.799392	0	0	0
Unc45a	3.94951	2.03045	2.98998	7.15247	0	3.57623
Unc13d	0	0.238588	0.119294	0.980527	0	0.490263
Unc13c	0	0	0	0	0	0
Unc13b	2.01206	1.62549	1.81878	1.8219	0	0.910948
Unc13a	0	0	0	0	0	0
Unc119b	7.07508	7.79424	7.43466	9.60959	13.5421	11.5759
Unc119	6.88545	11.7994	9.34242	13.8548	0	6.92742
Umps	4.43878	7.33495	5.88687	8.93169	0	4.46584
Umodl1	0	0	0	0	0	0
Umod	0	0	0	0	0	0
Umad1	8.01874	7.15118	7.58496	3.45755	9.39695	6.42725
Ulk4	0	0	0	0	0	0
Ulk3	1.8241	3.01427	2.41918	1.37642	0	0.688208
Ulk2	31.481	27.5168	29.4989	25.4276	14.5489	19.9882
Ulk1	26.2904	22.4051	24.3478	17.9665	10.851	14.4087
Ulbp1	1.41696	0	0.708481	0	0	0
Uimc1	5.50906	6.06903	5.78905	5.93855	15.0638	10.5012
Uhrf2	13.1131	8.02555	10.5693	4.39768	7.96802	6.18285
Uhrf1bp1l	17.1937	13.8022	15.498	2.41374	14.2135	8.31363
Uhrf1bp1	6.61888	4.97159	5.79524	2.72423	1.64532	2.18477
Uhrf1	0.752321	0.552528	0.652425	1.13536	0	0.567681
Uhmk1	24.5565	26.5717	25.5641	24.2121	16.1152	20.1637
Ugt8a	0	0.249468	0.124734	0	0	0
Ugt3a2	212.44	297.822	255.131	297.576	314.515	306.046
Ugt3a1	40.1294	41.2612	40.6953	17.3032	43.8915	30.5973
Ugt2b5	238.275	311.994	275.134	205.481	465.38	335.43
Ugt2b38	0	0.49999	0.249995	0	0	0
Ugt2b37	0	0.503715	0.251857	0	3.75078	1.87539
Ugt2b36	154.265	167.94	161.102	193.663	209.042	201.353
Ugt2b35	39.1453	46.5066	42.826	37.0673	31.4817	34.2745
Ugt2b34	176.735	202.773	189.754	141.654	210.414	176.034
Ugt2b1	78.9946	82.1895	80.592	79.4762	80.3079	79.8921
Ugt2a3	82.7902	121.607	102.199	117.593	136.493	127.043
Ugt2a2	16.2615	8.95723	12.6094	13.8043	16.6744	15.2394
Ugt2a1	0	0.736561	0.36828	1.51352	0	0.75676
Ugt1a9	6.41157	4.12025	5.26591	4.838	13.1487	8.99336
Ugt1a7c	3.12988	0	1.56494	2.36172	0	1.18086
Ugt1a6b	4.49621	2.06385	3.28003	8.48179	3.07358	5.77768
Ugt1a6a	20.2949	27.5173	23.9061	20.026	27.7469	23.8864
Ugt1a5	8.03445	8.26105	8.14775	2.42503	0	1.21252
Ugt1a2	237.164	235.587	236.376	184.417	257.2	220.809
Ugt1a10	2.38506	0.87583	1.63044	0	0	0
Ugt1a1	89.4006	92.0393	90.72	68.6639	113.497	91.0803
Ugp2	102.301	184.176	143.239	161.219	141.103	151.161
Uggt2	0.791358	0.290599	0.540978	0.597137	0	0.298568
Uggt1	14.8441	12.4744	13.6592	23.6943	13.2696	18.482
Ugdh	59.1062	60.4631	59.7847	36.6356	57.7208	47.1782
Ugcg	14.554	15.5244	15.0392	2.09183	11.3703	6.73108
Ufsp2	17.3089	19.6461	18.4775	18.9976	17.2105	18.104
Ufsp1	7.76341	3.80113	5.78227	0	0	0
Ufm1	7.41408	13.2239	10.319	7.99209	8.68837	8.34023
Ufl1	3.39394	6.40957	4.90175	2.19512	3.97726	3.08619
Ufd1	11.6218	14.2257	12.9237	25.334	24.7164	25.0252
Ufc1	57.9203	52.2063	55.0633	43.705	28.7956	36.2503
Uevld	7.27304	6.16332	6.71818	3.37725	1.52978	2.45352
Ucp3	0	0	0	0	0	0
Ucp2	44.1569	32.4302	38.2935	209.79	147.573	178.681
Ucp1	0	0	0	0	0	0
Ucn3	0	0	0	0	0	0
Ucn2	7.71692	1.88918	4.80305	0	0	0
Ucn	0	0	0	0	0	0
Ucma	0	0	0	0	0	0
Uckl1os	1.27723	0.469019	0.873125	0	0	0
Uckl1	5.69603	4.18334	4.93968	0	7.78753	3.89376
Uck2	1.92779	0	0.963894	2.90931	10.5426	6.72594
Uck1	46.2383	37.8398	42.039	29.9058	3.61236	16.7591
Uchl5	8.36835	8.7068	8.53758	8.41937	0	4.20969
Uchl4	4.43623	0.814527	2.62538	0	0	0
Uchl3	5.54291	17.3013	11.4221	20.9126	7.57819	14.2454
Uchl1os	0	0	0	0	0	0
Uchl1	0	0	0	0	0	0
Ubxn8	11.8945	17.1354	14.515	6.90406	15.0111	10.9576
Ubxn7	8.99286	11.5581	10.2755	5.27781	7.51355	6.39568
Ubxn6	20.8745	12.1033	16.4889	11.6062	9.01242	10.3093
Ubxn4	18.6862	20.5856	19.6359	14.1001	15.3285	14.7143
Ubxn2b	0.544341	1.39923	0.971786	1.64298	2.97686	2.30992
Ubxn2a	12.3176	13.5696	12.9436	15.4908	11.2269	13.3589
Ubxn11	0	0	0	0	0	0
Ubxn10	0	0	0	0	0	0
Ubxn1	41.5718	35.9196	38.7457	29.5237	26.7465	28.1351
Ubtfl1	1.95336	2.15191	2.05263	0	0	0
Ubtf	11.2528	9.91728	10.585	5.09463	10.7693	7.93195
Ubtd2	2.76452	1.69196	2.22824	2.78137	0	1.39069
Ubtd1	10.1275	5.57847	7.85299	7.64194	0	3.82097
Ubr7	10.3193	4.95539	7.63736	4.79181	2.17053	3.48117
Ubr5	27.3777	28.6138	27.9958	14.6993	22.3143	18.5068
Ubr4	30.5293	21.4675	25.9984	11.0281	20.8696	15.9489
Ubr3	29.3872	34.0165	31.7019	20.7286	20.9623	20.8455
Ubr2	23.9246	21.5306	22.7276	15.7644	11.0567	13.4106
Ubr1	6.30996	7.19525	6.75261	5.01192	3.63237	4.32215
Ubqlnl	0	0	0	0	0	0
Ubqln5	0	0	0	0	0	0
Ubqln4	12.9943	7.57858	10.2864	4.61417	8.36028	6.48723
Ubqln3	0	0	0	0	0	0
Ubqln2	3.87354	7.96557	5.91955	8.18402	6.35502	7.26952
Ubqln1	44.053	45.9631	45.0081	25.3266	36.3284	30.8275
Ubp1	16.5221	15.6736	16.0978	9.35036	1.8824	5.61638
Ubox5	0.663608	0.731061	0.697334	1.00148	0	0.50074
Ubn2	5.09552	4.51657	4.80604	2.12134	2.8827	2.50202
Ubn1	8.36577	7.75324	8.0595	2.40479	8.71433	5.55956
Ublcp1	21.6998	15.937	18.8184	5.45802	3.2964	4.37721
Ubl7	24.5652	19.4292	21.9972	17.1103	10.3339	13.7221
Ubl5	43.2781	63.5696	53.4238	174.168	52.5949	113.381
Ubl4b	0	0	0	0	0	0
Ubl4a	6.67446	6.5359	6.60518	3.35757	9.12522	6.2414
Ubl3	64.7117	61.683	63.1973	83.1143	37.648	60.3812
Ubiad1	8.64627	3.81005	6.22816	3.91454	7.09263	5.50359
Ubfd1	17.6063	19.5918	18.599	8.05164	13.1297	10.5907
Ube4bos3	3.343	1.2276	2.2853	0	0	0
Ube4b	19.6538	25.9474	22.8006	14.124	12.7954	13.4597
Ube4a	41.7039	48.9512	45.3276	29.2209	44.7991	37.01
Ube3c	22.0208	20.8741	21.4474	15.457	15.4033	15.4301
Ube3b	19.8993	16.2588	18.079	13.5139	6.8015	10.1577
Ube3a	18.8573	23.502	21.1797	10.7797	17.1876	13.9837
Ube2z	11.0258	12.6229	11.8244	10.7668	5.32037	8.04358
Ube2w	10.0063	7.65513	8.83071	2.51682	6.84023	4.67852
Ube2v2	4.81194	9.63829	7.22512	5.2814	5.98075	5.63107
Ube2v1	52.2838	38.3989	45.3414	40.5182	27.0471	33.7827
Ube2u	0	0	0	0	0	0
Ube2t	0	1.67075	0.835375	0	0	0
Ube2s	15.6525	13.4117	14.5321	31.4959	0	15.748
Ube2r2	52.1405	38.5794	45.3599	22.3144	42.5587	32.4365
Ube2ql1	0	0	0	0	0	0
Ube2q2	16.359	14.017	15.188	1.37156	7.45527	4.41341
Ube2q1	22.5872	18.4319	20.5096	13.8875	22.8748	18.3811
Ube2o	4.96428	2.55214	3.75821	1.49836	0	0.749181
Ube2n	11.378	13.7634	12.5707	22.2214	3.6602	12.9408
Ube2m	25.5193	20.6164	23.0679	19.2562	6.97793	13.1171
Ube2l6	78.0483	42.9908	60.5196	42.0665	30.4876	36.277
Ube2l3	49.3954	58.7696	54.0825	25.3452	27.0131	26.1792
Ube2k	17.441	13.6098	15.5254	14.8056	5.96127	10.3834
Ube2j2	22.7607	14.9869	18.8738	10.6601	10.7304	10.6952
Ube2j1	15.8835	14.0514	14.9674	13.0748	5.92245	9.49862
Ube2i	34.8304	25.9567	30.3936	7.73003	19.6081	13.6691
Ube2h	50.4406	52.8236	51.6321	21.6149	35.7579	28.6864
Ube2g2	7.80258	6.68553	7.24406	7.85015	14.2234	11.0368
Ube2g1	10.7478	20.2271	15.4874	5.06874	5.51033	5.28953
Ube2f	28.4129	25.8357	27.1243	14.293	25.8971	20.0951
Ube2e3	23.6203	24.2865	23.9534	12.8327	7.75042	10.2916
Ube2e2	11.8	18.5706	15.1853	15.2639	13.8281	14.546
Ube2e1	37.1927	25.9497	31.5712	16.8387	5.08493	10.9618
Ube2d-ps	4.20237	3.08635	3.64436	6.34198	3.83028	5.08613
Ube2dnl2	0	0	0	0	0	0
Ube2dnl1	0	0	0	0	0	0
Ube2d3	63.9096	63.7004	63.805	37.0957	51.8497	44.4727
Ube2d2b	3.18992	1.75708	2.4735	0	0	0
Ube2d2a	35.2933	40.0243	37.6588	20.3652	22.7071	21.5361
Ube2d1	9.00577	5.95271	7.47924	8.15461	14.7751	11.4648
Ube2cbp	0	1.03554	0.517768	4.25574	0	2.12787
Ube2c	2.76848	0	1.38424	0	0	0
Ube2b	25.3164	45.1548	35.2356	27.2901	26.3712	26.8307
Ube2a	4.49294	10.9992	7.74607	4.52034	0	2.26017
Ubd	0	2.02024	1.01012	0	0	0
Ubc	171.259	363.577	267.418	484.603	204.875	344.739
Ubb	213.212	167.954	190.583	173.858	112.839	143.348
Ubash3b	1.54988	0.56914	1.05951	1.1695	0	0.584749
Ubash3a	0.872825	0	0.436413	0	0	0
Ubap2l	11.3851	8.36154	9.8733	14.3181	8.6475	11.4828
Ubap2	5.30947	4.76598	5.03772	1.78061	4.83935	3.30998
Ubap1l	0	0	0	0	0	0
Ubap1	29.7319	19.9536	24.8428	20.1141	2.80339	11.4587
Ubald2	6.95669	15.9663	11.4615	18.3726	19.0222	18.6974
Ubald1	3.71927	3.41443	3.56685	8.41937	5.08493	6.75215
Ubac2	11.9659	7.4699	9.71789	12.6408	9.81576	11.2283
Ubac1	7.47088	2.74342	5.10715	4.50985	2.04282	3.27633
Uba7	4.07567	2.39464	3.23515	0	0	0
Uba6	1.52002	3.90723	2.71363	0.764645	1.38544	1.07504
Uba52	372.246	361.635	366.941	504.885	360.76	432.823
Uba5	5.36522	13.3973	9.38126	19.4326	11.7364	15.5845
Uba3	10.9099	12.3527	11.6313	6.86023	14.9158	10.888
Uba2	6.12707	18.7496	12.4383	10.7877	16.7537	13.7707
Uba1y	0	0	0	0	0	0
Uba1	33.5804	41.647	37.6137	35.3787	34.6495	35.0141
Uap1l1	8.94431	3.28449	6.1144	6.74913	4.07618	5.41265
Uap1	10.8753	12.9024	11.8888	3.78749	6.86243	5.32496
Uaca	4.4874	3.08971	3.78856	6.77214	1.53378	4.15296
U90926	0	0	0	0	0	0
U2surp	5.664	7.09616	6.38008	4.5253	3.64411	4.08471
U2af2	16.3871	13.3247	14.8559	33.5628	6.40119	19.982
U2af1l4	5.96633	2.19093	4.07863	18.0081	8.15708	13.0826
U2af1	53.9929	45.9153	49.9541	51.4631	31.0814	41.2722
Tyw5	7.47629	4.11812	5.79721	0	0	0
Tyw3	0	0	0	0	0	0
Tyw1	7.13216	2.41757	4.77487	0	6.00061	3.0003
Tysnd1	86.0254	53.4597	69.7426	29.9596	36.1885	33.074
Tyrp1	0	0	0	0	0	0
Tyrobp	40.5543	16.5469	28.5506	27.201	24.6424	25.9217
Tyro3	0.646302	0	0.323151	0	0	0
Tyr	2.13295	1.09655	1.61475	1.93135	2.33291	2.13213
Tyms-ps	0	0	0	0	0	0
Tyms	2.71454	1.24602	1.98028	0	1.85564	0.927819
Tymp	5.52153	15.0042	10.2629	11.6659	9.05876	10.3623
Tyk2	3.17355	3.69036	3.43196	2.39467	2.89256	2.64362
Txnrd3	0	2.27702	1.13851	12.4771	8.4776	10.4774
Txnrd2	9.95705	9.92446	9.94075	12.88	11.6684	12.2742
Txnrd1	50.5383	45.9806	48.2594	67.1628	37.1258	52.1443
Txnl4b	1.36373	7.01097	4.18735	6.1742	3.72895	4.95158
Txnl4a	25.325	16.972	21.1485	24.8424	5.1936	15.018
Txnl1	27.2053	29.2306	28.218	15.2062	33.062	24.1341
Txnip	45.0893	71.9744	58.5319	43.0497	25.1614	34.1056
Txndc9	13.4593	11.9443	12.7018	9.30967	24.5351	16.9224
Txndc8	0	0	0	0	0	0
Txndc5	113.535	65.8294	89.6824	54.1078	43.5716	48.8397
Txndc2	0	0	0	0	0	0
Txndc17	71.2988	49.7459	60.5223	32.2801	14.6218	23.4509
Txndc16	0.634997	1.86545	1.25022	1.9166	0	0.958302
Txndc15	74.2198	39.6432	56.9315	56.0042	73.798	64.9011
Txndc12	12.1387	11.8867	12.0127	6.10636	16.5959	11.3511
Txndc11	11.2553	9.85586	10.5556	11.7594	2.36739	7.06339
Txn2	104.546	97.4535	101	60.6825	43.9795	52.331
Txn1	90.7381	86.453	88.5956	259.07	87.1744	173.122
Txlng	13.6013	22.119	17.8602	39.5866	29.2216	34.4041
Txlnb	0	0	0	0	0	0
Txlna	5.84215	3.51054	4.67635	3.20606	0	1.60303
Txk	0	0	0	0	0	0
Twsg1	24.8383	15.4356	20.1369	5.76686	6.96586	6.36636
Twnk	9.38535	18.0938	13.7396	10.6229	22.4552	16.539
Twistnb	6.65435	4.88716	5.77076	1.67373	0	0.836865
Twist2	0	0	0	0	0	0
Twist1	0	0	0	0	0	0
Twf2	1.61697	1.18755	1.40226	2.44024	0	1.22012
Twf1	19.9399	25.7871	22.8635	15.7003	18.9646	17.3324
Tvp23b	20.2153	19.6189	19.9171	17.433	11.8449	14.639
Tvp23a	0	0.85706	0.42853	0	0	0
Tut7	24.6091	22.5068	23.558	26.6277	12.6963	19.662
Tut4	9.79211	6.72261	8.25736	1.92753	6.98485	4.45619
Tut1	0.931161	2.73549	1.83333	7.02628	5.09228	6.05928
Tusc3	8.91338	6.2735	7.59344	1.12097	2.03104	1.576
Tusc2	26.3797	14.2456	20.3127	28.1017	29.7014	28.9016
Tusc1	5.66888	2.7756	4.22224	0	5.16695	2.58347
Tunar	0	0	0	0	0	0
Tulp4	11.1647	11.8115	11.4881	11.2328	9.44929	10.341
Tulp3	0.763916	0.561043	0.66248	1.15286	0	0.57643
Tulp2	1.19714	0	0.598572	0	0	0
Tulp1	0	0	0	0	0	0
Tug1	10.3512	12.8038	11.5775	12.3327	11.9175	12.1251
Tuft1	0.977789	0.718119	0.847954	5.9025	0	2.95125
Tufm	53.6667	32.4903	43.0785	37.212	23.7964	30.5042
Tubgcp6	3.33435	2.44885	2.8916	1.67734	1.01304	1.34519
Tubgcp5	1.46156	1.07341	1.26748	1.10285	0	0.551425
Tubgcp4	6.09533	9.59271	7.84402	2.62821	7.14295	4.88558
Tubgcp3	2.82538	0.518761	1.67207	0	3.86282	1.93141
Tubgcp2	1.67096	3.06801	2.36948	6.30429	2.28451	4.2944
Tubg2	0	0	0	0	0	0
Tubg1	11.0892	13.3799	12.2345	19.126	0	9.563
Tube1	0.879977	0	0.439988	0	0	0
Tubd1	1.24515	0.457237	0.851191	1.87911	0	0.939553
Tubb6	4.43369	2.71353	3.57361	4.46072	4.04112	4.25092
Tubb5	12.668	12.1665	12.4172	29.4121	10.6582	20.0351
Tubb4b	27.3854	19.5212	23.4533	41.3286	4.40482	22.8667
Tubb4a	0	0	0	0	0	0
Tubb3	0	0	0	0	0	0
Tubb2b	0	0	0	0	0	0
Tubb2a-ps2	0	0	0	0	0	0
Tubb2a	16.0589	24.7677	20.4133	65.435	8.7822	37.1086
Tubb1	0	0.472296	0.236148	0	0	0
Tubal3	0.83251	0.305711	0.569111	0	0	0
Tuba8	0	0	0	0	0	0
Tuba4a	25.8237	34.7705	30.2971	57.5297	26.8997	42.2147
Tuba3b	0	0	0	0	0	0
Tuba3a	0	0.609846	0.304923	0	0	0
Tuba1c	32.593	48.3533	40.4731	80.6675	17.8243	49.2459
Tuba1b	0	12.7248	6.36238	4.98047	0	2.49024
Tuba1a	1.62002	2.37959	1.9998	2.44485	0	1.22242
Tub	0.433842	0	0.216921	0	0	0
Ttyh3	5.5322	2.43781	3.98501	0.834889	7.56355	4.19922
Ttyh2	33.5606	26.2911	29.9258	34.8907	22.432	28.6613
Ttyh1	0.856012	0.314341	0.585176	0	2.34066	1.17033
Ttr	3736.36	3614.61	3675.48	5294.65	4127.04	4710.84
Ttpal	10.8272	6.27778	8.55251	5.15996	1.55819	3.35908
Ttpa	242.339	304.158	273.249	164.576	283.991	224.284
Ttn	0.0253502	0.0186179	0.0219841	0	0	0
Ttll9	0.936234	0	0.468117	0	0	0
Ttll8	0	0	0	0	0	0
Ttll7	1.13795	1.67149	1.40472	1.71733	0	0.858664
Ttll6	0	0	0	0	0	0
Ttll5	4.84484	3.95355	4.39919	1.62479	1.47195	1.54837
Ttll4	3.1571	4.28954	3.72332	0.952903	0.863267	0.908085
Ttll3	7.11021	5.22196	6.16609	5.36517	0	2.68259
Ttll2	0	0	0	0	0	0
Ttll13	0	0	0	0	0	0
Ttll12	4.78572	3.01267	3.8992	2.06353	7.47768	4.7706
Ttll11	0	0	0	0	0	0
Ttll10	0	0.417135	0.208568	0	0	0
Ttll1	1.25729	1.38509	1.32119	1.89744	0	0.948719
Ttl	4.51986	1.86723	3.19355	2.55792	3.08975	2.82384
Ttk	0.950739	0	0.475369	0	0	0
Tti2	2.58884	0.380265	1.48455	0.781388	0	0.390694
Tti1	4.03673	5.43528	4.73601	1.01534	0	0.507668
Ttf2	0.567596	1.25058	0.909088	1.71317	1.55202	1.63259
Ttf1	2.4825	2.96274	2.72262	0.936612	1.69702	1.31681
Ttc9c	6.68504	7.91007	7.29755	5.60483	8.12416	6.8645
Ttc9b	0	0	0	0	0	0
Ttc9	0	0	0	0	0	0
Ttc8	2.26291	1.66195	1.96243	1.70753	3.09382	2.40067
Ttc7b	8.23706	11.5491	9.89311	19.2114	4.09513	11.6533
Ttc7	18.4303	16.6121	17.5212	10.957	12.2171	11.587
Ttc6	0	0.160393	0.0801966	0	0	0
Ttc5	2.78794	5.11888	3.95341	4.20741	0	2.1037
Ttc41	0	0.802442	0.401221	0	0	0
Ttc4	5.01645	6.63163	5.82404	6.05644	8.2301	7.14327
Ttc39d	0	0	0	0	0	0
Ttc39c	91.8589	72.623	82.241	89.7007	79.7854	84.7431
Ttc39b	8.23467	13.9315	11.0831	8.87665	3.21667	6.04666
Ttc39aos1	3.05385	1.12142	2.08764	1.53624	0	0.768118
Ttc39a	0	0.403961	0.20198	0	0	0
Ttc38	24.7369	26.7467	25.7418	48.7385	11.2733	30.0059
Ttc37	5.56795	5.01865	5.2933	0.763894	4.15223	2.45806
Ttc36	124.824	144.945	134.885	524.403	267.518	395.961
Ttc34	0	0	0	0	0	0
Ttc33	7.04992	9.31983	8.18488	14.8951	23.1325	19.0138
Ttc32	2.57745	5.67888	4.12817	0	21.1431	10.5716
Ttc30b	0.986396	1.44888	1.21764	7.44307	0	3.72154
Ttc30a2	5.13437	3.29948	4.21693	0	0	0
Ttc30a1	0	0.661412	0.330706	0	0	0
Ttc3	9.18626	8.3036	8.74493	6.9317	6.76271	6.84721
Ttc29	0	0	0	0	0	0
Ttc28	0.482353	1.06276	0.772559	0.36397	0.659466	0.511718
Ttc27	3.65596	2.01379	2.83487	4.13803	2.49919	3.31861
Ttc26	1.24515	0.228618	0.736882	1.87911	0	0.939553
Ttc25	0	0	0	0	0	0
Ttc24	0	0	0	0	0	0
Ttc23l	0	0	0	0	0	0
Ttc23	32.3481	25.0302	28.6892	34.87	18.954	26.912
Ttc22	0	0	0	0	0	0
Ttc21b	2.30645	1.0587	1.68257	0	0	0
Ttc21a	0	0	0	0	0	0
Ttc19	4.52317	5.53659	5.02988	0	14.4294	7.21468
Ttc17	19.0101	20.3607	19.6854	8.36762	0	4.18381
Ttc16	0	0	0	0	0	0
Ttc14	4.70583	3.82641	4.26612	1.01454	1.83821	1.42638
Ttc13	7.71949	6.92931	7.3244	10.3554	4.69066	7.52303
Ttc12	0	0	0	0	0	0
Ttc1	14.0556	13.5488	13.8022	7.9545	0	3.97725
Ttbk2	1.89084	1.56228	1.72656	1.07008	0.646283	0.858182
Ttbk1	0	0	0	0	0	0
Tsx	0	0	0	0	0	0
Tstd3	8.12052	12.5243	10.3224	7.35302	8.88181	8.11741
Tstd2	8.04406	7.38476	7.71441	4.04655	1.83296	2.93975
Tstd1	9.35554	18.8953	14.1254	28.2377	0	14.1189
Tsta3	7.85809	10.821	9.33956	14.8237	26.8587	20.8412
Tst	65.4888	102.206	83.8475	158.837	76.7446	117.791
Tssk6	0	0	0	0	0	0
Tssk5	0	0	0	0	0	0
Tssk4	0	0	0	0	0	0
Tssk3	0	0	0	0	0	0
Tssk2	0	0	0	0	0	0
Tssk1	0	0	0	0	0	0
Tssc4	5.75967	7.40264	6.58115	13.0383	0	6.51913
Tsr3	4.39838	3.23031	3.81435	9.9567	6.01341	7.98505
Tsr2	3.38693	1.98997	2.68845	6.13364	11.1133	8.62349
Tsr1	1.52287	4.47376	2.99831	5.74557	8.32817	7.03687
Tspy-ps	0	0	0	0	0	0
Tspyl5	1.28583	0	0.642917	0	0	0
Tspyl4	0	0	0	0	0	0
Tspyl3	0.839014	1.5405	1.18975	3.79858	0	1.89929
Tspyl2	3.73273	0.685359	2.20905	1.40831	2.55167	1.97999
Tspyl1	14.3404	10.5321	12.4362	5.77114	2.61414	4.19264
Tspoap1	0	0	0	0	0	0
Tspo2	0	0	0	0	0	0
Tspo	39.1436	25.4311	32.2873	18.1764	32.9332	25.5548
Tspear	0	0	0	0	0	0
Tspan9	11.1379	6.73651	8.93723	5.93251	5.37446	5.65349
Tspan8	0	1.24373	0.621866	0	0	0
Tspan7	15.9819	17.0729	16.5274	21.9264	7.94556	14.936
Tspan6	0	1.07372	0.536858	0	0	0
Tspan5	1.66073	0.304923	0.982826	0	0	0
Tspan4	72.9654	65.1746	69.07	44.6413	26.9614	35.8014
Tspan33	3.86425	1.89201	2.87813	0	3.5221	1.76105
Tspan32	0	0	0	0	0	0
Tspan31	205.461	229.413	217.437	189.068	105.053	147.06
Tspan3	4.47216	1.64224	3.0572	0	0	0
Tspan2os	0	0	0	0	0	0
Tspan2	1.90171	1.39668	1.64919	0.956652	3.46666	2.21165
Tspan18	1.37427	1.00931	1.19179	4.14796	0	2.07398
Tspan17	4.96938	2.43311	3.70125	0	4.52938	2.26469
Tspan15	3.57483	0.262547	1.91869	0	0	0
Tspan14	14.4107	14.3635	14.3871	9.32048	0	4.66024
Tspan13	0	0.492189	0.246095	0	0	0
Tspan12	112.764	139.437	126.1	86.8248	110.121	98.4726
Tspan11	0	0	0	0	0	0
Tspan10	0	0	0	0	0	0
Tspan1	0	0	0	0	0	0
Tsnaxip1	0	0	0	0	0	0
Tsnax	16.3613	14.4195	15.3904	21.3994	5.96506	13.6822
Tsn	11.8704	19.4701	15.6702	20.3027	23.8025	22.0526
Tslrn1	0	0	0	0	0	0
Tslp	0	0	0	0	0	0
Tsku	97.553	78.8105	88.1817	37.1928	25.2707	31.2318
Tsks	0	0	0	0	0	0
Tsix	0	0.43961	0.219805	0	0	0
Tshz3	0	0.371314	0.185657	0	0	0
Tshz2	3.78203	4.02758	3.9048	7.41992	1.03415	4.22703
Tshz1	9.66672	5.79173	7.72922	3.83907	0	1.91954
Tshr	0	0	0	0	0	0
Tshb	0	0	0	0	0	0
Tsga8	0	0	0	0	0	0
Tsga13	0	0	0	0	0	0
Tsga10	4.73448	0.347715	2.5411	0	0	0
Tsg101	15.8775	18.4632	17.1703	19.9679	3.61792	11.7929
Tsfm	15.29	9.62522	12.4576	6.59279	29.8632	18.228
Tsen54	2.61405	0	1.30702	1.97249	10.7217	6.34708
Tsen34	3.31505	12.782	8.04855	10.0058	9.06458	9.53518
Tsen2	2.86225	2.10212	2.48218	0	0	0
Tsen15	11.3845	3.34445	7.36448	10.3085	0	5.15426
Tsc22d4	2.19451	2.41757	2.30604	8.27958	0	4.13979
Tsc22d3	106.183	70.2595	88.2215	61.982	65.7385	63.8602
Tsc22d2	6.09515	4.57378	5.33446	4.7992	2.17388	3.48654
Tsc22d1	24.1619	17.3325	20.7472	16.9599	12.2916	14.6258
Tsc2	7.70842	9.38584	8.54713	3.67362	11.0935	7.38357
Tsc1	5.3676	5.29723	5.33242	3.54396	2.75194	3.14795
Tsacc	0	3.23031	1.61515	0	0	0
Try5	0	0	0	0	0	0
Try4	0	0	0	0	0	0
Try10	0	0	0	0	0	0
Trub2	3.38782	2.48812	2.93797	9.20288	0	4.60144
Trub1	4.75419	5.48684	5.12052	4.09987	3.71421	3.90704
Trrap	9.70753	6.06767	7.8876	3.11704	3.95336	3.5352
Trpv6	0	0	0	0	0	0
Trpv5	0	0	0	0	0	0
Trpv4	0	0.293391	0.146696	0	0	0
Trpv3	0	0	0	0	0	0
Trpv2	1.87383	0.34405	1.10894	0	0	0
Trpv1	0	0	0	0	0	0
Trpt1	0	2.48203	1.24101	3.40013	0	1.70007
Trps1	0	0.479376	0.239688	1.57607	0	0.788037
Trpm8	0	0.247705	0.123852	0	0	0
Trpm7	14.0687	12.187	13.1278	5.98842	7.89107	6.93974
Trpm6	0	0	0	0	0	0
Trpm5	0	0	0	0	0	0
Trpm4	0.607174	0	0.303587	0	0	0
Trpm3	0.839356	0.462337	0.650846	0	0	0
Trpm2	2.12078	1.16817	1.64448	0	0	0
Trpm1	0	0	0	0	0	0
Trpd52l3	0	0	0	0	0	0
Trpc7	0	0	0	0	0	0
Trpc6	0	0	0	0	0	0
[truncated: 23,034 more rows]
