# Supplementary material for: Integrated Transcriptomic and Translatomic Inquiry of the Role of Betaine on Lipid Metabolic Dysregulation Induced by a High-Fat Diet
Source: Front Nutr. 2021 Oct 11;8:751436. doi: 10.3389/fnut.2021.751436 (PMC8542779; doi:10.3389/fnut.2021.751436)
Supplement: Supplementary file 3 [file Table_3.XLSX]

## Sheet: mRNA&RNC
Gm20594	3.31004	-1.56868	Hist1h4d	1.75037	-1.85394	Scpep1	1.20242	1.07276	Sycp3	0.254343	-3.18614	Chrna1	-5.53394	-2.96823	Ostf1	-0.0979454	1.05196	Neat1	-2.79619	-1.30338	Teddm1b	-1.86364	-1.80787	Twsg1	-1.35179	1.19909
Txlng	1.19869	-2.31969	Rpph1	1.85501	-1.36735	Pomp	1.59946	1.08943	Cyp2b13	1.2634	-3.01734	Mt2	-1.94682	-2.96234	Emc3	-0.613823	1.05269	Grk1	-6.34529	-2.47337	Ppp1r3c	-1.89442	-1.5134	Tmem30b	-1.67002	1.23043
Rgl3	1.54515	-1.86044	Prkag2	1.72796	-1.08694	Rnf19b	2.17441	1.09234	Cnbd2	-0.616272	-2.99697	Nanog	-1.10703	-2.81469	Tbca	0.79048	1.05565	Olfr856-ps1	-2.23182	-2.46985	Plin4	-2.39186	-1.48615	Polr2m	-1.13111	1.24981
Lars2	3.40355	-1.68217	Rn45s	2.98267	-1.0496	Rpl5	1.08514	1.16252	Il1r1	-1.419	-2.97243	Mt1	0.742472	-2.23336	S100a10	0.638038	1.06034	Naip5	-6.18282	-1.94562	Tomm40l	-1.58392	-1.34904	Thap12	-1.35784	1.3255
Fgd5	1.56477	-1.60774	Npr1	1.48237	-1.04118	Hspe1	1.0738	1.18563	Zcchc7	0.32079	-2.40477	Egr1	-1.21467	-1.71399	Ptdss1	-0.139158	1.06171	Zfp451	-5.81754	-1.86973	Cyp2d37-ps	-5.65414	-1.2099	Prelp	-1.97299	1.47919
A330023F24Rik	1.47621	-1.58145	Cxxc1	1.81259	-1.00662	Iah1	1.15539	1.28992	D17H6S56E-5	-0.198065	-2.30437	Gm15506	-1.61204	-1.68636	Eef1b2	0.871176	1.06197	Cxcr2	-2.94743	-1.85274	Tmc7	-5.92111	-1.19062	Cmtm4	-1.09691	1.59305
Hmg20a	1.71099	-1.41598	Apoc1	1.53619	-0.981113	Sec61b	1.70584	1.31981	Srsf11	-0.916364	-2.21085	Fkbp5	-1.00858	-1.59866	BC031181	-1.20182	1.06769	Rapgef4	-1.37092	-1.81164	Tsku	-1.15282	-1.13086	Vti1b	-1.55765	1.70319
Hamp	2.00157	-1.28671	Map4k4	1.5155	-0.957587	Gstm2	1.52972	1.34133	Ccnl1	-1.87043	-2.20842	Myzap	-4.44604	-1.54999	Fuca1	-0.379024	1.06801	Cpsf7	-3.03607	-1.74103	Mrgpra6	-1.2627	-1.10898	Tbc1d20	-1.79712	2.07277
			Mast2	1.7753	-0.911959	Cetn3	1.52632	1.34272	C730036E19Rik	-1.19189	-2.11522	Gm5431	1.45721	-1.54998	Gpc1	-0.293112	1.06858	Zc3h11a	-1.19903	-1.7017	Fbf1	-5.93217	-1.09456	Tlr12	-3.48415	2.14463
			Foxp4	1.89729	-0.904633	Rraga	1.38954	1.34904	Srek1	-2.14957	-2.11047	Fmo2	0.117527	-1.53608	Srxn1	-0.668056	1.06994	Rbm25	-2.18709	-1.55728	F830016B08Rik	-2.57192	-1.09169	Exoc4	-1.68483	2.71268
			Sds	1.13828	-0.893043	Ssu72	1.25458	1.36826	Zc3h7a	-1.00533	-2.09376	Atxn1	-0.84905	-1.51726	C1qb	0.791164	1.07047	4833420G17Rik	-2.44429	-1.52811	Rhobtb1	-1.0967	-1.08627	Cyp51	-1.96956	3.02224
			Zfp36	1.34608	-0.890477	Ethe1	1.91674	1.42918	Aim2	-1.42509	-2.08839	Col27a1	-2.4149	-1.47817	Sdf4	0.517981	1.07206	Vmn1r58	-1.612	-1.47617	BC024386	-1.48851	-1.08378	Ugt1a5	-2.08501	5.5976
			Tra2b	1.05898	-0.884022	Iyd	1.17015	1.50365	Prickle1	0.502026	-2.06943	Rusc2	0.370235	-1.4656	Derl1	-0.19355	1.07534	Zfp488	-1.48272	-1.47417	Col6a3	-3.20053	-1.04772
			Mir17hg	2.23293	-0.852722	Wdr61	1.48225	1.50764	Morc3	0.565537	-2.02312	Rgs7bp	-0.9262	-1.45025	Gars	-0.161738	1.07618	Gm9159	-7.09273	-1.33962	Esrrg	-5.59477	-1.03644
			Trmt1l	1.32461	-0.822139	Arhgap18	1.99314	1.51114	Zscan26	-0.608519	-1.99729	Bmp1	0.326623	-1.44458	Sqstm1	0.102475	1.07645	Ppcdc	-5.93217	-1.30789	Ahdc1	-2.92099	-1.03269
			Prkcd	1.8964	-0.814148	Shmt1	1.14862	1.52579	Nrbp2	-1.37635	-1.98399	Sh3tc1	1.78192	-1.4144	Tsc22d1	-0.145326	1.07826	Gm10768	-1.02769	-1.2606	Traf7	-5.56606	-1.03082
			Plek	1.62241	-0.750857	Mup19	1.70802	1.62405	Noct	-0.0887269	-1.95869	Npr2	-0.277635	-1.40464	Mpp6	-0.891172	1.07935	Usp33	-2.08964	-1.24093	9330020H09Rik	-5.69638	-1.00966
			Abhd11	2.14532	-0.733231	Cox7a2l	2.02806	1.65928	Gin1	1.04953	-1.95605	Rnf225	0.624174	-1.39483	Pid1	-0.728753	1.08132	Son	-1.005	-1.20789	Gjc3	-6.18498	-0.992888
			Ttc36	1.85271	-0.716594	Psma1	1.0505	1.66958	Trim39	-5.18757	-1.95584	5730408K05Rik	-0.549242	-1.38154	Ccpg1	-0.849247	1.08207	Slc20a1	-1.41367	-1.19669	Noc3l	-5.74881	-0.982319
			Zbed5	1.59615	-0.682853	Hist1h2bq	2.00684	1.87378	Zfp276	-1.30707	-1.94818	Alms1	-1.84865	-1.35392	Psmb2	-0.927569	1.08282	Smpd4	-5.56607	-1.13101	S100pbp	-5.83605	-0.973176
			Apoc3	1.13731	-0.671223	Mup11	1.52918	1.94109	Luc7l2	-0.901111	-1.9414	Iqsec2	-1.28618	-1.34229	Ormdl3	-0.0652493	1.08388	D5Ertd615e	-2.21363	-1.11065	Eif4enif1	-5.96869	-0.949681
			Pnisr	1.53564	-0.597488	Crebl2	1.27347	2.23994	Nlrp6	0.477022	-1.93344	Il1a	0.918688	-1.3401	Tmbim4	0.374811	1.08826	Olfr613	-2.81257	-1.08937	Pde4c	-5.59475	-0.940919
			Srsf10	1.12888	-0.582804	1810008I18Rik	2.2033	2.33613	Tmem25	0.468757	-1.92016	Epha2	0.895404	-1.33952	Atg101	-0.0693854	1.08846	Rreb1	-1.32177	-1.06656	Spata2l	-2.35222	-0.9255
			Homer1	1.30092	-0.538982	Gprin3	1.55977	2.47098	Clk4	-0.482789	-1.91986	Baiap2	-0.41288	-1.33915	Eef1g	0.806269	1.08934				Ksr1	-5.56607	-0.891951
			Pelp1	1.85047	-0.467374	Cstb	1.55531	2.53125	Fam214a	-0.504443	-1.91419	Med12	-0.786461	-1.32125	Poldip2	0.209689	1.0931				Zfp26	-1.96285	-0.882782
			Dnajc7	1.52446	-0.410214	Mup14	1.39712	2.74826	Cspp1	1.34503	-1.90939	Arhgef19	0.189253	-1.32102	Snu13	0.668873	1.09404				Bora	-6.42799	-0.879887
			Rpl21	1.66493	-0.372279	Fasn	1.7158	2.96116	Ciart	0.446975	-1.90693	Gadd45g	1.54346	-1.31783	Asnsd1	0.539659	1.09433				Trib1	-1.78234	-0.852655
			Ppig	1.29144	-0.365502	Fdps	1.35579	3.2361	Clk1	-0.334224	-1.90621	Scaf1	-2.27415	-1.30388	Mrps18c	0.220911	1.09544				Tnxb	-1.76805	-0.842987
			Ndufb7	1.94727	-0.348081				Scnn1a	-0.270413	-1.90447	Lmbr1l	-0.498831	-1.29281	Tubb4b	0.420278	1.09677				Map7	-6.25839	-0.835293
			Ikzf5	1.60368	-0.3436				Pan3	-0.0681567	-1.88988	Stab1	-0.582765	-1.2877	Cs	0.665813	1.09813				Mast3	-2.85773	-0.822847
			Ciapin1	1.82436	-0.338323				Zmym5	0.370668	-1.8748	Zfp983	-1.64888	-1.28079	Mtx2	-0.952408	1.09851				Slc36a1os	-2.30508	-0.819751
			Scoc	2.13193	-0.30342				Cnst	-2.68874	-1.86944	Snhg14	-1.32042	-1.27044	Commd1	1.11879	1.10064				Camkk2	-5.87183	-0.816752
			Mbp	1.16123	-0.296927				Mprip	-0.985766	-1.86116	Trim30a	-1.64976	-1.26593	2900097C17Rik	-0.276891	1.1027				Fut8	-2.08334	-0.793613
			Lamtor3	1.89817	-0.28061				Fam193b	-2.06174	-1.8576	Rasip1	-5.18739	-1.25951	Thnsl2	-0.0609899	1.10436				Col6a1	-5.64152	-0.79281
			Arf5	1.33266	-0.262333				Zfp280c	-0.525666	-1.84839	Mtmr12	0.528744	-1.259	Prdx6	-0.276062	1.10615				Pign	-2.0239	-0.785111
			Rab9	1.41733	-0.255521				Mir22hg	-1.60176	-1.84834	Ddx60	-4.85699	-1.25345	Ube2z	-0.191127	1.10649				Rnf40	-2.08731	-0.774326
			Pelo	2.14405	-0.223712				Sall1	0.0338994	-1.83854	Zfp575	-0.549403	-1.25216	Mthfd1	-0.105387	1.10661				Pced1a	-2.4198	-0.77171
			Serpina11	1.96543	-0.208867				Pnpla1	-0.898893	-1.83313	Osbpl11	-0.282876	-1.25171	Rpn1	0.29668	1.11447				Rffl	-2.25083	-0.770638
			D8Ertd738e	1.30151	-0.19013				Syvn1	-0.962534	-1.83036	Kcnb1	-0.539747	-1.24725	Cyp7b1	0.238381	1.11582				Fyttd1	-1.47737	-0.759034
			Rcan1	1.55145	-0.16967				R3hdm1	-1.02287	-1.8056	Gse1	0.0545547	-1.24187	Slc9a3r1	-0.253724	1.11694				Cep164	-6.25282	-0.746485
			Wipf1	2.0739	-0.16104				Pwwp2a	0.434445	-1.80442	Ppp1r9a	1.00546	-1.24143	Ankrd46	-0.120386	1.11763				Stab2	-1.02095	-0.737015
			Uqcrq	1.26052	-0.0978248				Paxbp1	-1.05619	-1.79988	Ces1a	0.926238	-1.24014	Dynll2	-0.581414	1.1198				Foxo1	-1.26468	-0.713792
			Atp5e	1.1914	-0.0729686				Krit1	-2.45249	-1.78619	Als2cl	-0.244357	-1.23892	H2-Eb1	0.158677	1.12018				Atad2b	-2.65852	-0.707472
			Uqcrb	1.11601	-0.0655489				Il15ra	1.33372	-1.78597	Capn15	-0.0605386	-1.2389	P4hb	0.160923	1.12022				A630089N07Rik	-2.28973	-0.70424
			Bag3	1.74125	-0.0553254				Micu3	-5.33761	-1.78271	Dvl1	-0.570941	-1.23777	Slc27a5	0.372595	1.12091				Zfp65	-2.60742	-0.703851
			Cox5b	1.58365	-0.0541761				Akap8	-2.62301	-1.76223	Pim3	-0.166075	-1.2366	Atg12	-0.77961	1.12249				Tnfrsf10b	-2.06907	-0.691763
			Mecp2	1.36205	-0.0457513				Fnbp4	-5.26495	-1.75803	Cyp4a14	-0.362801	-1.23102	Ergic3	0.633246	1.12337				Mroh1	-2.54251	-0.686161
			Ufd1	1.19967	-0.0395194				Slfn5	1.00603	-1.73852	Tns1	-0.308808	-1.22849	Gpr180	-0.25012	1.12442				Prkce	-1.73357	-0.67857
			Gamt	1.13649	-0.0383089				Prpf38b	0.824762	-1.73238	Akap17b	-4.67259	-1.22579	Nhp2	0.776492	1.12593				Casp8ap2	-5.88373	-0.676955
			Slc3a2	1.2682	-0.0162877				Tmem87b	-0.719731	-1.72458	Eaf2	0.199535	-1.22124	Perp	0.407763	1.12835				Bach1	-1.12212	-0.656728
			1700021F05Rik	1.65474	-0.0100612				Magt1	-0.211779	-1.71952	Zmym3	-0.127997	-1.22118	Gatb	0.0552913	1.12934				Ecm2	-1.97644	-0.643984
			Tmem38b	1.63007	-0.00765147				Ifi207	0.578778	-1.70638	Gm4956	-0.512445	-1.21775	Tm2d2	-0.141397	1.13209				Junb	-6.14638	-0.637026
			Snapin	2.38493	0.00698713				Kyat1	-0.198374	-1.70393	Ftx	-5.18735	-1.21535	Thoc3	-1.31645	1.13219				4933409K07Rik	-2.6364	-0.633458
			Dap3	1.76371	0.00796728				Morc2a	0.0660021	-1.70008	Rasgrp2	1.0844	-1.21402	Arhgap35	-0.310065	1.13369				Hectd1	-1.12643	-0.59113
			Cinp	2.01815	0.00817103				Stat2	-0.485324	-1.69996	Dlg5	-0.737166	-1.20969	Aqp11	-0.0370485	1.13398				Dmxl2	-1.45035	-0.588651
			Zfp260	1.35806	0.023445				Uimc1	1.01786	-1.69349	Esr1	-0.405146	-1.20892	Fcgrt	-0.779439	1.13616				Peak1	-1.15247	-0.587919
			Clpp	1.97582	0.0271372				Phf20l1	0.470197	-1.69282	Caap1	1.12245	-1.20242	Serpina3k	0.23474	1.13642				Smad1	-2.46613	-0.582518
			Txn1	1.29804	0.038582				Mmp14	-1.85296	-1.69193	Nfil3	0.978294	-1.1998	Vdac1	0.167347	1.13689				Mcmdc2	-5.92125	-0.580094
			Gmppb	2.35586	0.0445548				Tra2a	-0.167843	-1.68491	Ar	0.105166	-1.19328	Fars2	0.559218	1.13833				6530403H02Rik	-2.13449	-0.579111
			Rps27l	1.08086	0.048639				Mug-ps1	-5.47915	-1.68363	Ctbp2	-1.65692	-1.19194	Sumf1	0.665997	1.13847				Ctla2a	-1.94774	-0.573318
			Hist2h2aa1	1.47504	0.0567909				Zfp113	-0.394697	-1.68325	Zdhhc13	-5.18758	-1.1879	Bcap31	0.452794	1.13928				Nrros	-5.72591	-0.573219
			Fkbp3	1.74349	0.0667657				Prpf39	-0.308117	-1.67871	Fam227a	0.300465	-1.18428	Hdhd2	0.692994	1.13948				2810013P06Rik	-5.76908	-0.567534
			Etfb	1.25662	0.077196				Mtf2	0.132017	-1.676	Hist1h2ao	0.300823	-1.18376	Rpn2	0.225212	1.14121				Vps39	-1.99123	-0.561138
			Grtp1	1.7191	0.079849				Sult1d1	0.534797	-1.66531	Chd7	0.36375	-1.18333	Dazap2	-0.224242	1.14435				Trafd1	-2.64305	-0.555025
			Psmb6	1.54736	0.0985014				Odf2l	0.835574	-1.66358	Myo9a	-0.108399	-1.18098	Iars2	0.524534	1.14533				Rasa2	-6.12886	-0.550344
			Zmat2	1.35782	0.108345				Srpk2	-0.0345681	-1.66173	Dpp9	-1.0227	-1.17851	Atp5g2	0.280372	1.14856				G530011O06Rik	-5.60799	-0.531637
			Lmna	1.42736	0.1114				Mapk1ip1	0.819703	-1.65831	Icam1	0.741237	-1.17433	H2-Ab1	-0.209561	1.15051				Tdrd3	-5.89228	-0.519075
			Hcfc1r1	1.32872	0.119924				Tead1	-0.946619	-1.65451	Per1	-0.34392	-1.16954	Plvap	-0.201284	1.15101				Mtmr4	-1.05703	-0.506851
			Cish	2.17997	0.15878				Map4k2	1.04816	-1.65102	Lzts2	0.044503	-1.16948	Slc38a10	0.0933421	1.15187				Fpgt	-2.82063	-0.505033
			Ehd1	1.24743	0.158948				Zc3h13	-0.379868	-1.64595	Kmt2b	0.00969923	-1.16769	Med22	0.131532	1.15319				Sco2	-1.35608	-0.504681
			Ptms	1.05402	0.165774				Mapk12	0.987956	-1.64362	Zfp354a	-0.215042	-1.16582	Gsta4	-0.932725	1.1547				Cep350	-1.46429	-0.501872
			Csnk2a2	1.58618	0.171645				Mdm4	-0.839258	-1.64325	Atp2b4	0.106598	-1.16495	Arf3	0.141401	1.15472				Zbtb5	-5.83352	-0.492119
			Aspa	1.74616	0.173193				Nop56	-1.17078	-1.62413	Pisd-ps3	-0.506213	-1.16153	Glod4	-0.498287	1.15476				Grpel2	-1.29577	-0.489699
			Ubl5	1.40627	0.199388				Fnip1	-0.710952	-1.62182	Frrs1	-0.379758	-1.16113	Mea1	0.37772	1.15576				Dock4	-1.26627	-0.4705
			Oxnad1	1.76473	0.200543				Zfp280d	-5.18753	-1.61841	Gpcpd1	-0.476714	-1.15788	Aga	0.32791	1.15593				Dclre1b	-3.17111	-0.453502
			Fbxl5	1.96508	0.244116				Phf21a	-5.4327	-1.61568	Tnk2	-0.314005	-1.15577	Eef1a1	0.133044	1.15621				Kcnq1ot1	-1.52612	-0.439867
			Fau	1.17923	0.256206				Lpar6	-0.565456	-1.61266	Amotl2	0.343207	-1.15264	Sdhc	0.741597	1.15656				Dicer1	-1.40372	-0.433736
			Smlr1	1.77428	0.256857				Rbm28	-0.823431	-1.6116	Fbxl6	-5.2365	-1.14953	Ubxn8	-0.261942	1.15773				Mknk1	-2.27955	-0.433532
			S100a1	1.14402	0.26017				Nrp1	-0.0667213	-1.6112	Nup188	0.0962714	-1.1489	Ctnnb1	0.488637	1.15902				Bnip2	-1.06425	-0.430121
			Fgfr1op2	1.06418	0.261072				Mterf3	-5.37794	-1.60691	Fmnl2	0.551566	-1.14782	Haao	0.693525	1.15926				Slc8a1	-7.26193	-0.426753
			Slbp	2.09493	0.261122				Nuak2	-1.59162	-1.6044	Taok2	0.345256	-1.14496	Khk	0.68449	1.16353				Fbxl12os	-6.31689	-0.423749
			Rbm8a	1.36727	0.269713				Per2	-0.092852	-1.60318	Mau2	0.158121	-1.14369	Uqcrh	0.596537	1.16369				Adam17	-2.02541	-0.410084
			Pex13	2.95428	0.274156				Rbm5	0.307183	-1.5976	Nlrc4	-0.808499	-1.1427	Vdac3	-0.639703	1.16379				Abhd17b	-3.74375	-0.401414
			Ehd3	1.19579	0.279518				Ifit1	0.169895	-1.59391	Arhgap29	0.0438119	-1.14238	Cops7a	0.106109	1.16808				Myo18a	-1.06467	-0.398636
			Rpl36a	1.04546	0.282596				Epb41	-0.142103	-1.58903	Kansl3	0.0681753	-1.14215	Mrpl43	0.249495	1.17066				Zfp518a	-6.24746	-0.391067
			Isy1	1.71486	0.292761				Slc16a5	-0.263033	-1.5869	Nr0b2	0.507967	-1.14193	Sec13	-0.473972	1.17376				Strip1	-5.9593	-0.390787
			Ucp2	2.56002	0.294016				Nr1h4	0.377316	-1.58553	Irf2bp2	-0.253945	-1.1417	Eif4h	0.410021	1.17648				Vps13d	-1.1528	-0.385685
			Ndufa12	1.21164	0.314365				Gm3219	-0.619784	-1.58464	Plekhg1	0.643571	-1.14001	Gcat	0.416948	1.17655				Med23	-5.8176	-0.372811
			Rps20	1.27249	0.316845				Zkscan3	-0.471115	-1.58306	Gon4l	0.228305	-1.13836	Map1lc3a	-0.135129	1.17812				Taf13	-2.36651	-0.368225
			Dhrs11	1.63205	0.319801				Cyp2a22	-0.229124	-1.58015	Gm29683	-2.23817	-1.13756	Isca1	-0.491321	1.17842				Fbxo45	-6.36147	-0.368164
			Dnlz	1.63642	0.32356				Pan2	-0.25862	-1.57866	Akap7	0.948926	-1.13575	Blmh	0.183728	1.17852				Wrn	-1.52744	-0.355622
			Derl2	1.08605	0.341945				Ushbp1	0.849956	-1.57603	Agrn	0.331736	-1.13477	Ufsp2	0.249121	1.17917				Ino80	-6.81537	-0.35047
			Spint2	1.09966	0.377623				Camta2	-0.898108	-1.57377	Zfp12	-0.144985	-1.13409	Hspbp1	-0.584116	1.18074				Pdgfra	-5.81252	-0.347955
			Exoc2	2.72816	0.378124				Trpm7	-0.652226	-1.57052	Tgif1	-5.52299	-1.13401	Cyp2e1	-0.0166712	1.18081				Gnb4	-3.35058	-0.346985
			Cks2	1.88606	0.382133				Rbm6	-1.13354	-1.56927	Slc45a3	-1.23252	-1.13359	Usp22	0.178642	1.1816				Nip7	-1.89326	-0.340397
			Mif	1.24837	0.385656				Sf3b1	-0.2914	-1.56665	Cntrl	-0.761917	-1.12958	Eif4ebp1	0.852929	1.18237				Lnpk	-6.18281	-0.319736
			Fxn	1.81446	0.402487				Mtss1	-0.114986	-1.55799	Rhbdf2	1.42814	-1.12752	Spryd7	0.463145	1.18594				Ric1	-1.17426	-0.31351
			Atp5k	2.44062	0.41131				Phf12	-0.373248	-1.55712	Zdhhc17	0.418116	-1.12351	Mettl26	0.0813641	1.18728				Onecut2	-1.26333	-0.301402
			Rab12	1.16967	0.412101				Stx16	0.560827	-1.55645	Zfp78	-1.14538	-1.1213	Prdx3	0.279007	1.19052				Aebp2	-1.71056	-0.300138
			Kyat3	1.10097	0.412713				Bcl6	1.30445	-1.5557	Dancr	0.758486	-1.11847	Lgmn	-0.953765	1.1923				Cd93	-2.60209	-0.283991
			Add1	1.58124	0.418645				Ankrd16	-4.9542	-1.55452	Cyp2d12	-0.53741	-1.11801	Pja1	-0.463925	1.19358				Grk4	-1.85745	-0.276612
			Atp6v1f	1.7098	0.426644				Srsf4	-0.585589	-1.55376	Acin1	0.690708	-1.1142	Ahsg	0.410427	1.19667				Nr4a1	-1.99898	-0.266852
			Dph3	1.87395	0.437607				Map2k6	0.198965	-1.55289	Nr1i3	0.153131	-1.11382	Yif1a	-0.192147	1.19682				Slc39a10	-5.76712	-0.265305
			Cuta	1.68816	0.475068				Rdh18-ps	1.00477	-1.54905	Actr6	0.47418	-1.11357	Ruvbl1	1.15741	1.19786				Cyp4f17	-5.86312	-0.253527
			Wdr45b	1.10863	0.508211				Safb2	1.03888	-1.53473	Rasgrp3	-1.81835	-1.11201	Ola1	-0.386534	1.1995				Scaf11	-1.11244	-0.246053
			Rnf5	1.53124	0.527142				Cdk11b	0.677928	-1.53375	Srcap	-0.594262	-1.11161	Scamp1	-0.440378	1.20068				Ublcp1	-1.66901	-0.24084
			Sec61g	1.22802	0.531265				Eppk1	-1.1402	-1.53354	Dysf	0.349518	-1.11022	Psmd11	0.330201	1.20102				Nanp	-6.05842	-0.239711
			Ston1	1.49984	0.539576				Zcchc8	-5.12514	-1.53278	Rsbn1l	-1.56972	-1.10818	Glrx3	0.128318	1.20323				Clock	-1.51329	-0.237852
			Rps13	1.0229	0.552598				Hivep2	-0.212735	-1.53007	Zfp410	1.13848	-1.10801	Pttg1ip	0.397037	1.20361				Men1	-5.84391	-0.219405
			Kdelr1	1.11687	0.554491				Hps5	-0.493967	-1.52677	Slc25a37	-1.17687	-1.1071	Cpn1	0.155359	1.20455				Abcc9	-1.25785	-0.209496
			Tmem234	1.11824	0.557703				Slc22a5	-1.04402	-1.52492	Zmym4	0.397294	-1.10564	Anxa6	0.395773	1.20474				Rdh13	-2.67437	-0.206013
			Cotl1	1.66419	0.568105				Taf2	1.14133	-1.52477	Ppip5k2	-1.06705	-1.1043	Fto	0.709946	1.20497				Akap11	-1.20243	-0.201335
			Mrpl39	1.49285	0.571008				Golgb1	0.182942	-1.52444	Snx33	0.939769	-1.10316	C4bp	0.250593	1.20509				Tank	-5.83352	-0.198279
			Tmem208	2.33979	0.578069				Foxp2	-4.55838	-1.52337	Zfp937	-0.644154	-1.10222	Sdhaf4	0.550311	1.206				Gm20300	-1.02353	-0.179207
			Bdh2	1.78636	0.613728				Sltm	0.372406	-1.52049	Pnrc1	0.322063	-1.1018	Ctso	0.750705	1.20608				Atp13a2	-2.70635	-0.17704
			Snrpg	2.42996	0.618309				Trim24	-0.823261	-1.51965	Fcho2	-0.432948	-1.10174	Srp14	0.94433	1.20626				Bcl2l11	-3.09423	-0.161962
			Rsl24d1	1.50153	0.626577				Zpr1	0.72946	-1.51708	Camk2g	-0.400681	-1.10092	Ermp1	-0.101637	1.20634				Mysm1	-3.14736	-0.152899
			Ppih	1.86275	0.654722				Slfn8	-0.0608072	-1.51658	Maf	0.354504	-1.09895	Rhou	-0.701051	1.20854				Cgnl1	-1.02041	-0.149961
			Rps8	1.33138	0.663606				Zfp395	-0.84405	-1.51225	Heatr6	-0.74576	-1.09752	Tmed10	0.248403	1.20874				Exoc8	-3.42825	-0.147936
			Arpc3	1.28766	0.664812				Echdc2	0.75824	-1.50941	Camsap1	-0.805255	-1.09723	Psap	-0.0424487	1.20875				Rsl1d1	-6.68621	-0.140183
			Gid8	1.13431	0.665327				Rai14	-0.872853	-1.50747	Yeats2	0.757621	-1.09371	Hint1	0.684018	1.21039				Setdb2	-2.18533	-0.134415
			Rnf144a	2.04104	0.669616				Plscr4	-1.41825	-1.50635	Tcf3	0.271708	-1.08895	Arsb	-0.440666	1.2105				Hip1r	-6.00137	-0.133929
			Trappc6b	1.67596	0.678544				Ercc6	-0.590465	-1.50559	Nfia	-0.155679	-1.08879	Tmprss6	0.158126	1.21402				Klf11	-6.13536	-0.125918
			Rpusd3	2.61162	0.683416				Lrrc39	-0.223675	-1.5049	Skiv2l	-0.0144739	-1.08608	Tmem128	0.26701	1.21407				Strbp	-1.41192	-0.124593
			Mup2	1.20293	0.694114				Slc25a51	-0.589867	-1.50445	Prkg1	-5.5339	-1.08202	F2	0.476278	1.21416				Bysl	-5.62757	-0.119595
			Mrpl37	1.22669	0.694587				Ppl	-0.621032	-1.502	Zfp777	-0.808494	-1.08115	Rpl4	0.778966	1.21423				Pik3c2a	-1.82404	-0.116892
			Rmrp	3.39183	0.734256				Zfp131	-1.17973	-1.50083	Fyn	-0.741223	-1.07574	Rps3	0.91433	1.21447				Dusp16	-1.65272	-0.110471
			Arl4c	2.42222	0.738896				Srrm1	-0.274212	-1.50029	Vegfa	0.256975	-1.07509	Vps35	-0.532186	1.21653				D5Ertd579e	-1.17643	-0.100343
			Mettl9	1.24474	0.739374				Kcna2	-5.31491	-1.49989	Afmid	0.556927	-1.07137	Pnp	-0.275317	1.2166				Nup54	-2.68106	-0.097656
			Mrpl15	1.82746	0.746101				Hnrnph1	-0.35419	-1.49537	Rnf43	-0.930153	-1.0683	Aven	1.16619	1.21761				Cebpz	-1.81001	-0.0728377
			Ssr4	1.46537	0.784056				Prox1	-0.0849853	-1.49505	Trmt1	0.311392	-1.06786	Dnajc3	0.311084	1.21794				Timp3	-1.21175	-0.0718067
			Pdpk1	1.04766	0.805318				Larp4b	-0.126751	-1.49155	Foxp1	0.822125	-1.06777	Samhd1	0.394821	1.22036				Eif2b1	-2.60599	-0.0518403
			Ifitm3	1.22512	0.813099				Cnot7	0.580908	-1.49134	Far1	0.88272	-1.06693	Mccc2	0.276105	1.22085				Ddx21	-1.46012	-0.0439318
			Psmb5	1.66006	0.813217				Mylk	-0.27906	-1.49021	Kdm4c	-5.01291	-1.06676	9530068E07Rik	-0.291703	1.22109				4930533N22Rik	-5.79428	-0.0316322
			Nudt14	2.03769	0.854038				Fam135a	-0.0130033	-1.48955	Olfr1033	-0.412507	-1.06449	Eci1	0.760256	1.22272				Elavl1	-1.74433	-0.0288731
			Psmc1	1.35504	0.874492				Pogz	-0.550526	-1.48624	Phrf1	-0.971528	-1.06424	Vcp	0.625269	1.2245				Rtf1	-2.42037	-0.0176728
			Coa3	1.55418	0.875416				Slco1a4	-0.511058	-1.486	Tmem259	-0.455492	-1.06406	Anxa2	-0.168239	1.22474				Coq10a	-2.94404	-0.00726137
			Itpk1	1.52312	0.885126				Kansl1l	-1.84046	-1.48414	Baz2a	-0.817682	-1.06342	Sar1b	0.0120109	1.22563				Brox	-2.64827	-0.0048274
			Hsd17b10	1.31811	0.887261				Sorbs3	-1.42576	-1.48253	Dgkh	0.528796	-1.06294	Hspd1	0.11027	1.22614				Smc6	-1.96132	0.00452809
			Ccl6	2.28338	0.898926				Tcf7l2	-1.32604	-1.48158	Bcl7c	-0.121962	-1.06286	Arl5a	0.0237786	1.22704				Leng8	-2.77649	0.0198518
			Hmox2	1.71089	0.909564				Bcl7a	0.658922	-1.48129	Cav2	1.16867	-1.06167	Cd302	0.424381	1.22751				Mtor	-1.38089	0.0295296
			Gstp1	1.06526	0.912474				Gmeb1	-0.924342	-1.48121	Atp8a1	-1.61391	-1.06103	Zbtb8os	-0.641817	1.22919				Fam169b	-1.85316	0.037717
			Serpina1e	1.67503	0.914014				Fbrs	-0.839516	-1.4795	Xpo1	-0.0930667	-1.06102	Zfyve21	-0.514297	1.23007				Rnaseh2a	-2.51033	0.042082
			Rrm1	1.92232	0.927192				Ehmt1	-0.396991	-1.47631	Cwf19l2	-0.0499534	-1.061	Dpm1	-1.17146	1.23078				Adh7	-6.16965	0.0422189
			Ndufc2	1.26001	0.935051				Ccar1	1.08069	-1.47573	Orc4	-0.00118725	-1.06041	Vat1	-0.330929	1.23124				Acot2	-2.37891	0.0472787
			Ndufb8	1.28654	0.940478				Uhrf1bp1l	-0.726305	-1.47265	Tanc2	-0.630095	-1.0588	Ift20	1.07115	1.23143				Zfp277	-1.73939	0.0548388
			Samm50	1.09806	0.961819				Ercc5	0.0167035	-1.47171	Rbm12b2	0.20582	-1.0573	AW112010	0.16908	1.23327				1500026H17Rik	-6.00134	0.100436
			Atp5l	1.38456	0.981598				Clk3	-0.57881	-1.4679	Tmem88b	-1.39933	-1.05641	Copg2	-0.394971	1.23336				Pank2	-1.88254	0.104091
			Cyc1	1.47063	0.999683				Gramd1c	0.116988	-1.46717	Fbxo42	-0.13819	-1.05476	Grsf1	-0.658374	1.23359				Wipf3	-1.57496	0.11722
			Atraid	1.15308	1				6430706D22Rik	-0.187722	-1.46597	Mylip	-0.0672509	-1.05417	Maob	0.365572	1.23494				Ikbkg	-1.18574	0.119599
			Rac1	1.09212	1.01912				Taf4	0.864255	-1.46415	Caskin2	0.400897	-1.05336	Pon2	-0.888442	1.23545				Fbxw4	-2.88693	0.134198
			St13	1.23077	1.03744				Arl13b	0.635606	-1.45985	Zfp598	-0.27248	-1.05244	Nucb1	-0.840788	1.23746				Mreg	-1.21252	0.137363
			Pcbd2	1.99186	1.05894				Zfp141	-0.555311	-1.45959	Cyp4f15	0.466913	-1.04851	Ostc	-0.334549	1.23764				Arrdc3	-1.39515	0.14344
			Cox7a2	1.01742	1.06774				Carmil1	-0.372616	-1.4537	Atoh8	-1.68993	-1.04848	Ube2l6	-0.357552	1.23805				Emilin1	-1.96692	0.157297
			Ppib	1.15254	1.07864				Rai1	-5.33767	-1.45311	Ice1	-0.385115	-1.04759	Cmas	-0.222056	1.23912				Zc3hav1	-1.16515	0.162685
			Taldo1	1.22538	1.08265				Rbm39	0.374364	-1.44899	Sun1	0.219332	-1.04675	Hmgcs1	-0.255273	1.2394				Krt18	-1.24799	0.17405
			Mup1	1.78092	1.65332				Itga5	0.307294	-1.43951	Ubqln4	-0.393807	-1.0456	Pgd	0.574515	1.23957				Ttc17	-1.65658	0.175087
			Acly	1.36567	2.40393				Shank3	1.21048	-1.43409	Stk25	-1.29423	-1.04522	Slc31a1	0.156656	1.24012				Gm10845	-1.16359	0.181636
									Cyp2d13	-0.221141	-1.43284	Ikbke	1.2151	-1.0449	Tmem147	1.08893	1.24218				AI597479	-2.67207	0.189626
									Lrrfip2	-0.972033	-1.43109	Med17	-1.89232	-1.04458	Lrpap1	0.937673	1.24315				Tti1	-2.52679	0.202192
									Tnrc6a	0.251784	-1.43049	Cdc42bpb	-0.320322	-1.04403	Dcn	0.074102	1.24326				Slc23a2	-2.1059	0.202208
									Dock7	-0.239781	-1.41066	Rhot1	0.445068	-1.04373	Pebp1	0.957369	1.2442				Il6ra	-1.90222	0.203111
									Inpp4a	0.494961	-1.41058	Zc3h4	-0.763854	-1.04217	Cops4	0.455674	1.2445				Dock1	-2.41836	0.227707
									Usp42	0.439701	-1.41056	Phf20	0.578789	-1.04197	Stat1	-0.271219	1.24453				Rchy1	-1.61285	0.229781
									Sbno2	-1.75804	-1.41046	Slc29a1	0.269162	-1.04189	Man1a	-0.222748	1.24602				Slc35g1	-1.18407	0.233769
									A730017L22Rik	-0.560591	-1.40515	A130077B15Rik	-0.909313	-1.04144	Smim14	0.0686301	1.24694				Lamc1	-2.69481	0.237418
									Kit	-0.783644	-1.40498	Ice2	0.314866	-1.04104	Pcyt1a	-0.610401	1.24804				Ing4	-5.56609	0.240259
									Dmtf1	0.106096	-1.40219	Loxl2	-0.588958	-1.03908	Mrpl12	-0.0447449	1.25126				Zfp605	-2.66828	0.277558
									Nmrk1	-0.00263804	-1.40179	Dalrd3	-0.00259501	-1.0382	Hes6	0.794569	1.25386				Rhpn2	-6.2213	0.279583
									Mical3	-1.24074	-1.40001	Zfp869	0.641072	-1.03801	Nrp2	-1.03933	1.25638				Hectd3	-2.5666	0.289442
									Ces1b	0.153714	-1.39894	Pkd2	-1.5242	-1.03723	Umps	0.0477074	1.25796				Aasdhppt	-6.6914	0.300327
									Birc2	-0.797878	-1.39649	Prodh2	0.15367	-1.03615	Clns1a	-0.376152	1.2601				Erc1	-1.22563	0.304092
									Chd6	-1.55202	-1.39428	Pde2a	0.511276	-1.03544	Ergic1	0.274854	1.26107				Tor2a	-2.39835	0.325726
									Slc12a7	-0.767726	-1.39341	Igf1	-0.376682	-1.03513	Esd	0.721045	1.26144				Cacul1	-1.05291	0.336075
									Mlxipl	0.260832	-1.39182	Dab2	-0.234085	-1.03475	Txndc12	0.0565192	1.26242				Etaa1	-5.65449	0.34424
									Slc17a3	-0.469701	-1.39038	Ahctf1	-0.677734	-1.03338	Ank	-0.25743	1.26302				Coa6	-2.40104	0.352416
									Setd1a	0.101919	-1.38933	Cyp4a32	0.284714	-1.03224	Nme1	0.305488	1.26416				Cdkn2aipnl	-5.65416	0.363161
									Znrf1	-1.1836	-1.38881	Zfp335	-0.160303	-1.03091	Glo1	-0.275039	1.26646				Gtf3c4	-1.63463	0.370064
									Bclaf1	-1.11966	-1.38785	Gpatch8	-0.0863789	-1.03055	Rbp4	0.378765	1.2669				Vnn1	-1.62366	0.37691
									Eif5b	-0.299662	-1.38461	Itih3	0.0423221	-1.03005	Pex14	0.0941341	1.26729				Prnp	-1.23748	0.377556
									Ttf1	-0.880013	-1.38416	Cstf3	1.5852	-1.02967	Apool	1.1674	1.2686				Maoa	-2.87707	0.380591
									Sirt7	0.986627	-1.38257	Zfp970	-0.749298	-1.02952	Ccdc25	-0.406315	1.26888				Lamb1	-5.68584	0.385299
									Nxf1	0.17352	-1.38161	Zfp746	0.384802	-1.02935	Tomm70a	-0.168563	1.27117				Chrna2	-5.74881	0.398631
									Crtc2	-1.61357	-1.37875	Arid4a	-1.58318	-1.02778	Tspan9	-0.286453	1.27218				Nemp1	-5.68586	0.405891
									Kdm3b	0.656399	-1.3745	Edc4	0.220872	-1.02531	Ppm1f	0.0620181	1.27504				Ogfr	-2.40104	0.409635
									Supt5	0.138882	-1.37381	Btaf1	-0.618968	-1.02524	Icmt	-0.304819	1.27584				H2-Q7	-1.4784	0.427857
									Stap2	0.106893	-1.37341	Eva1a	0.402388	-1.02463	Sf3b6	0.640409	1.27722				Acat3	-1.05531	0.429395
									Srrt	-0.294717	-1.37218	Asxl1	-0.98891	-1.02463	Gabarap	0.763231	1.27773				Gtf2ird1	-2.59047	0.434347
									Xylb	-0.302768	-1.36916	Slc44a2	1.14808	-1.02432	Cds2	-0.0541099	1.28129				Zfp780b	-3.22459	0.437207
									Thoc2	-0.277007	-1.36909	Pla2r1	-0.962661	-1.02151	Zdhhc9	-0.511262	1.28166				Actr8	-1.80589	0.449227
									Mllt10	-0.0427787	-1.36779	Ccp110	-4.77587	-1.02142	Pltp	-0.677012	1.28296				Atxn7l3b	-1.0632	0.453097
									Mier3	-1.76707	-1.36762	Fastk	-0.877751	-1.01977	Itgb1	0.539101	1.28438				Lmtk2	-1.60449	0.4532
									Plekha6	-0.200553	-1.36529	Cdk9	-0.0972814	-1.01897	Gcsh	-0.0894359	1.28443				Zbtb41	-1.48698	0.456919
									Bfar	0.387224	-1.36403	Ftsj3	-0.337024	-1.01829	Ccdc91	0.755105	1.28444				Phf13	-5.7085	0.469503
									Ncapd3	-0.0261861	-1.3639	Arhgap32	0.0193753	-1.01737	Gins4	0.698828	1.28488				Tmem45b	-6.57364	0.473891
									Pear1	0.609207	-1.35739	Macf1	-0.149914	-1.01733	Snap29	-0.737728	1.2868				Rer1	-1.41172	0.491209
									Stard8	0.277011	-1.35709	Gcgr	0.546176	-1.01714	Amt	0.395102	1.2871				Wdfy4	-6.02308	0.496493
									Dhx57	-0.415491	-1.35618	Rnf38	-0.671783	-1.01659	Lima1	-0.128557	1.28722				Prmt3	-6.00131	0.498846
									Igip	1.24936	-1.35319	Mybbp1a	1.14743	-1.01514	Mlec	-0.0614352	1.29016				Nid1	-1.96943	0.526151
									U2surp	-0.35084	-1.35112	Txnip	-0.466897	-1.01488	Gstk1	0.933081	1.29032				Gm14296	-2.28954	0.533276
									Cecr2	-0.778784	-1.34903	Zfp236	-0.61628	-1.01488	Ddrgk1	0.709798	1.29057				Zbtb16	-2.05539	0.54256
									Baz2b	0.736685	-1.34565	Otud5	-0.430973	-1.01391	Rplp0	0.85624	1.29116				Trim44	-1.00129	0.55194
									Kin	0.263309	-1.34114	Adcy6	-0.30822	-1.01324	Cpn2	-0.0870343	1.29132				Surf1	-2.28826	0.552063
									Metap1d	1.79376	-1.33824	Rasgef1b	0.387588	-1.01148	Paqr7	-0.156786	1.29389				Tgds	-5.58396	0.557411
									Rictor	-0.7821	-1.3381	Phactr4	-0.243676	-1.01144	Fam3c	-0.871865	1.2942				Slc25a33	-1.33069	0.56948
									Slc47a1	-0.862482	-1.33798	Map3k3	0.727518	-1.01043	Vkorc1	0.30326	1.29479				Galnt1	-1.25169	0.597596
									Rsrc2	0.21087	-1.33789	Samd9l	-0.37123	-1.00977	Tsen34	0.379774	1.29684				Chsy1	-6.33063	0.620293
									Kdm6b	-0.282899	-1.33754	Plk3	0.881992	-1.00841	Pla2g12b	0.0282313	1.29713				Zfp442	-3.18496	0.631158
									Nsd3	0.109798	-1.33466	Gm7609	-1.74516	-1.00794	Smagp	-5.58776	1.29727				Atl3	-1.05685	0.632158
									Ralgapa1	-0.276875	-1.33414	Zbtb18	-0.710603	-1.0057	Akr1c20	0.401342	1.29746				Commd7	-2.18535	0.63579
									Iffo1	-5.01288	-1.33239	Ppp1r10	-0.324393	-1.00519	Fga	0.53042	1.29752				Tbc1d9b	-1.29141	0.637393
									Acvr2b	-1.09397	-1.32803	Cdkn1a	-2.43192	-1.00499	C77080	0.341783	1.29757				Gps1	-1.36434	0.641027
									Srsf7	0.0432965	-1.32674	Brd4	-0.614327	-1.00492	Creg1	0.480533	1.29776				Tnfrsf1a	-1.15144	0.654201
									Ell	0.28089	-1.32553	Dgkq	-0.126586	-1.00335	Dnpep	-0.0860942	1.29931				Ankrd52	-1.45208	0.664225
									Sema4g	-0.263787	-1.32488	Inppl1	-0.0264869	-1.00321	Fam210b	-0.0538463	1.29957				4933434E20Rik	-1.92184	0.664705
									Zmym2	-0.552265	-1.32449	Smndc1	-0.790886	-1.00302	Psma6	0.599752	1.30147				Mfge8	-6.09688	0.681312
									Mbd6	0.280905	-1.32336	B3galt1	-0.747852	-1.00208	Stbd1	0.0447591	1.30307				Hfe	-1.71777	0.68647
									Trp53bp2	-0.937995	-1.32315	Kdm3a	-0.813839	-1.0019	As3mt	-0.168269	1.30332				Acbd6	-5.66831	0.69558
									Kat6b	0.290138	-1.32126	Wdr75	-0.715085	-1.00152	Ywhaq	0.0902305	1.30333				Tada2b	-3.85065	0.696355
									Rbbp6	0.58363	-1.31916	Rarg	-0.498839	-1.00145	H2afv	0.640247	1.30712				Pgm2l1	-6.39517	0.702328
									Mief2	0.304196	-1.31915	Rapgef5	-0.859745	-1.00052	Ly6e	0.177046	1.30874				Tmem167	-1.22339	0.704534
									Ythdc1	0.305893	-1.31588	Kmt2e	-1.18733	-0.999737	Rab3d	-1.89248	1.30914				Oma1	-5.79422	0.708795
									Cbx4	-0.247772	-1.31352	Zfp318	-1.07899	-0.997787	Lrrc59	-0.489292	1.31084				Ndufs1	-1.08862	0.710351
									Zfp750	-1.62455	-1.31196	Zfhx4	0.169158	-0.997082	Dera	0.768278	1.31276				Casp6	-6.55044	0.710608
									Dusp11	-0.12763	-1.30714	Zfp952	1.16436	-0.99564	Ndfip2	-0.448045	1.3139				Rnf146	-1.75309	0.742101
									Chd8	-0.0358826	-1.30626	Dock6	0.649611	-0.99542	Slc27a4	-0.457346	1.31455				Igsf5	-1.67848	0.746212
									Baz1a	0.890969	-1.30576	Dmpk	0.818414	-0.995354	Ufc1	-0.24227	1.31478				Fam20b	-2.14239	0.767055
									Sirt1	-0.427641	-1.30202	Setd5	0.75346	-0.99453	Slc48a1	0.131893	1.31652				Ldlrap1	-1.50531	0.770817
									Cipc	-0.942733	-1.3014	Wdr92	-0.311445	-0.99439	Mcat	-1.96645	1.31855				Abt1	-2.94188	0.773282
									Stk38	0.329258	-1.30083	Mfsd11	-0.740838	-0.993063	Fam20c	0.316804	1.31863				Hspa14	-1.99561	0.774664
									Ifi203	1.01801	-1.29983	Bola2	1.24334	-0.991842	Snd1	0.148464	1.3189				Msi2	-1.79354	0.791717
									Zfp972	-0.331715	-1.29711	Map3k1	-1.09175	-0.99167	Srpr	-0.109673	1.31921				Igfbp7	-2.03417	0.825729
									Tcirg1	0.122367	-1.29693	Hnrnpl	0.468027	-0.989127	Hsd3b3	0.210232	1.32029				Enc1	-1.48293	0.835629
									Dlgap4	-0.0740948	-1.29643	Atp13a1	-1.03546	-0.988379	Serpinf1	0.394043	1.32282				Axin1	-6.02304	0.835815
									Brpf1	-0.30166	-1.29362	Hecw2	-0.391206	-0.987538	Dynlt3	0.667022	1.32341				Pdp2	-1.6853	0.856892
									Fam13b	0.82698	-1.29311	Fpgs	-0.531698	-0.986807	Cpb2	0.535101	1.32552				Pdha1	-1.35404	0.873398
									Urb1	-0.050051	-1.2885	Psg16	-0.868074	-0.986499	Cideb	0.588176	1.32709				Myadm	-1.94315	0.896907
									1810026B05Rik	-0.824669	-1.28546	Cdk19	-0.964223	-0.98609	Ppa2	0.609245	1.32864				Stard3nl	-2.78013	0.910698
									Thrap3	0.520567	-1.2853	Slc43a3	-0.505636	-0.986056	Calm2	0.516744	1.32891				Cpne3	-1.17746	0.911349
									Zdhhc20	0.614966	-1.28472	Setdb1	0.345109	-0.985297	Zadh2	-0.810596	1.32905				Pde4d	-6.51755	0.913961
									Bicd2	0.435601	-1.28425	Tmtc2	-0.146978	-0.982218	Mtch1	0.485841	1.32929				0610040J01Rik	-2.94406	0.927955
									Ahr	-0.75676	-1.28375	Zfp146	-0.147543	-0.979647	Rap2a	-0.0853548	1.33002				Klhl21	-1.39123	0.988692
									Saa4	-0.351236	-1.28193	Zfp950	-0.510852	-0.978834	Acad11	-0.158634	1.3316				Csad	-1.3982	0.993363
									Nemf	-1.81024	-1.28104	Top3b	-0.299572	-0.978413	C8b	-0.264308	1.33254				Prps1	-3.03378	0.999555
									1810032O08Rik	0.946263	-1.27948	Klhl25	-0.290117	-0.977697	Acot7	-1.34364	1.33425				Grhpr	-1.16201	1.01155
									Mdm2	-0.422972	-1.27877	Srsf5	-0.0968739	-0.976196	Coq7	0.299339	1.33446				Rwdd2b	-5.6964	1.02451
									Trp53inp1	-0.633136	-1.27754	Chd1l	-0.262741	-0.975689	Srd5a3	0.617602	1.33493				Rhod	-5.66832	1.06642
									Ngef	0.309782	-1.27736	Cog3	0.154175	-0.974752	Mpv17l2	0.779609	1.33556				Ppm1l	-6.1066	1.10215
									Zbtb11	0.0584953	-1.27728	Clec2d	-0.401741	-0.974661	Emc2	0.550734	1.33631				Itgb1bp1	-5.79431	1.17651
									Irf9	-0.239088	-1.27577	Stra6l	0.0126496	-0.974228	Mtpn	0.404832	1.33689				Kpna1	-1.6492	1.18872
									Safb	0.113753	-1.27572	Tanc1	0.203451	-0.974192	Ugt2b1	0.278633	1.33957				Irs2	-2.33801	1.21431
									Mertk	0.053282	-1.27321	Kansl1	-0.546836	-0.973238	Tmco1	0.153974	1.34119				Gatad2b	-1.62556	1.26361
									Dhx16	-0.414591	-1.27162	Ip6k2	-1.49147	-0.972208	Sec22b	0.483056	1.34154				Mcm4	-5.83351	1.31746
									Zfp592	0.0938601	-1.26926	Zfp672	-0.0101064	-0.967935	Sec22c	-0.973813	1.34352				Pm20d2	-6.13539	1.32475
									Atrx	-0.443264	-1.26906	Numb	-0.475734	-0.967659	Phpt1	1.49382	1.34729				Tfcp2l1	-3.41708	1.34566
									Robo4	0.471828	-1.26822	Stat5a	-0.54678	-0.967304	Pemt	-0.602735	1.34745				Rnf121	-5.93218	1.35165
									Cnot4	0.924169	-1.2642	Kbtbd2	0.214747	-0.965143	Hsd17b11	0.361137	1.34886				D630045J12Rik	-5.92111	1.36317
									Map3k5	-0.678003	-1.25978	Tbx3	0.284446	-0.965069	Cptp	-0.358332	1.35029				Paqr3	-2.33492	1.58353
									Frs2	0.189708	-1.25737	Cyp27a1	-0.310884	-0.96501	Pxmp2	0.628248	1.35113				Lcor	-3.34549	3.15641
									Alg11	-0.76111	-1.25632	Llgl1	-0.289009	-0.964752	Mup20	0.55237	1.35684				Pde3a	-5.91238	5.31266
									Emsy	-0.482799	-1.25624	Glt1d1	-1.06271	-0.964749	Trf	0.181021	1.35788
									Ppfia1	0.0247186	-1.25233	Pold3	0.100766	-0.964693	Inmt	0.758071	1.36122
									Rufy2	-2.2741	-1.2511	Slain2	0.437168	-0.964589	Gabarapl1	0.0163024	1.36123
									Pitpnm2	-0.12872	-1.25102	Neurl4	-1.13529	-0.964367	Acat1	0.207669	1.363
									Cherp	0.754736	-1.24921	Polr3a	0.274347	-0.964147	Alas2	0.513508	1.36564
									Hnrnph3	-1.613	-1.24832	Man2c1	-0.882184	-0.96387	Klf9	-0.232831	1.36635
									Gtf3c2	0.565566	-1.24708	Csf2rb2	-0.427452	-0.962427	Unc50	-0.741198	1.36946
									Ehbp1	0.29122	-1.24652	Sppl2b	-0.0108223	-0.961464	Cdc37	0.0987658	1.37109
									Skil	-0.32304	-1.24557	Sdad1	-0.548395	-0.961185	Xpnpep1	0.478862	1.37114
									Hjurp	-0.538236	-1.24358	Adpgk	-2.0546	-0.960479	Eif1ax	-0.143822	1.37132
									Nisch	0.31034	-1.24127	Ehbp1l1	1.50106	-0.960273	Rpl3	-0.66993	1.37265
									Epc1	-0.2545	-1.24058	Cd59a	-0.00212123	-0.959478	Plpp2	-0.318339	1.37325
									Mbtd1	-0.362798	-1.24044	Fastkd1	-0.353624	-0.9577	Acaa1b	-0.350859	1.3754
									Rexo1	0.461517	-1.23688	R3hcc1l	-0.465295	-0.957448	Psmd8	0.62454	1.37547
									Fbxw7	0.389046	-1.23665	U2af2	0.852717	-0.957153	Aldh3a2	-0.476317	1.37599
									Zfp317	-0.696222	-1.23456	Adgrf5	0.144804	-0.956678	Lbh	0.0572786	1.37785
									Gigyf2	0.312798	-1.2344	Cramp1l	-0.0617979	-0.956047	Enpp5	-0.089049	1.37791
									Mrpl18	0.0119259	-1.23414	Scrib	-0.895401	-0.95544	Rps4x	0.932691	1.3784
									Ddx39b	1.06403	-1.23403	Mycbp2	-0.414128	-0.953927	Fgg	0.235959	1.37878
									Fyb	-0.120304	-1.23388	Grb10	0.268642	-0.951494	Spg21	0.414442	1.38069
									Zfp384	-0.148468	-1.23367	Eea1	0.0951515	-0.951476	Tmbim6	-0.179431	1.38081
									Dusp1	-0.882571	-1.23093	Nr1i2	-0.37198	-0.951199	Rbbp7	0.700744	1.38127
									Hivep1	0.234588	-1.22984	Birc5	-0.730483	-0.950275	Pm20d1	-0.285828	1.38284
									Ankhd1	0.460214	-1.22931	Txlna	-0.909332	-0.950101	Nipsnap3b	0.206244	1.38323
									Ndor1	-1.74518	-1.22793	Parp16	-0.252657	-0.949331	Mrps12	1.57038	1.38521
									Thoc1	-0.422428	-1.22283	Nedd4l	-0.38824	-0.949218	Cyp2d40	-0.653694	1.3859
									Msh3	1.5436	-1.22125	Irf8	0.100841	-0.948296	Washc3	-0.273526	1.38595
									Jmjd1c	-0.0972033	-1.21994	Sec16b	-0.177646	-0.948129	Tceanc2	0.999481	1.38605
									Pabpn1	-0.795889	-1.21936	Smpd2	-1.32072	-0.948038	2810004N23Rik	0.906654	1.38639
									Chkb	0.323678	-1.21917	Hsd3b2	-0.368561	-0.947827	Slc25a1	0.406622	1.38778
									Arhgef1	-0.36529	-1.21687	Clpx	-0.404008	-0.947543	Wdr83os	0.0261015	1.3899
									Pikfyve	-0.124626	-1.21566	Esrp2	-0.330923	-0.947348	H2-Q10	-0.157413	1.39477
									Rev1	0.571905	-1.21238	Adgre5	-0.290506	-0.946965	Olig1	-1.07598	1.39529
									Fbrsl1	0.698393	-1.21208	Zranb1	-0.777689	-0.94349	Khdrbs3	0.613055	1.39604
									Ring1	-1.4088	-1.21078	Scaf4	0.246535	-0.942729	Cnih1	0.861098	1.39658
									Bckdhb	0.767777	-1.20942	Gimap9	-1.56437	-0.942726	Lonp2	-0.0459419	1.39863
									Mdn1	0.10368	-1.20902	Rabggtb	-0.399021	-0.942503	Aldh7a1	-0.144488	1.40028
									Chd3	0.436905	-1.20715	Chd9	-1.08228	-0.94109	Anapc11	0.000284004	1.40128
									Srek1ip1	-1.48676	-1.20627	Slc9a1	-0.582813	-0.938687	Ghitm	0.263965	1.4037
									Pcf11	-0.00439328	-1.20324	Plxnd1	-0.377711	-0.938638	Them7	-0.332184	1.40409
									Utp15	-0.780719	-1.20317	Uty	-1.13854	-0.937906	Ndufa4	0.483533	1.4041
									Ivns1abp	-0.809975	-1.19998	Mak16	-1.98361	-0.936813	Pdcd6	0.146052	1.40438
									Celf2	-1.22312	-1.19873	Cep85	0.820885	-0.934799	Lrrc42	0.505196	1.40558
									Snhg11	0.556547	-1.19739	Ddx46	-0.401807	-0.933109	Gm20319	0.879488	1.40612
									Brwd1	-0.589941	-1.19543	Paxip1	-0.23356	-0.931742	Tex261	0.0289149	1.40698
									Tshz1	-1.37674	-1.19526	Nt5c2	0.847454	-0.930859	Aldh1a1	0.333425	1.40935
									Arid4b	0.185074	-1.19255	Ep400	-0.85404	-0.929914	Rprd1b	-1.34218	1.41718
									Szt2	-0.92434	-1.19249	Cpsf1	0.047455	-0.929834	Morf4l1	-0.0144117	1.41754
									Adnp	-1.01127	-1.19246	Stx5a	0.0554267	-0.929744	Dnph1	-0.130787	1.41993
									Sf1	0.669572	-1.19213	Chpf2	0.741596	-0.929539	Sigmar1	0.883455	1.42043
									Wdfy1	0.0272496	-1.18829	Vps52	-0.650437	-0.929437	Lrrc3	0.616623	1.42089
									Kdm5b	0.183561	-1.18742	Sdc4	0.168862	-0.928236	Pnpla7	0.0286669	1.42097
									Klf10	-0.286447	-1.18614	Irak2	1.33083	-0.927768	Cltb	0.551736	1.42229
									Bcat2	-4.85722	-1.18598	Tmem106a	0.669118	-0.927474	Clu	-0.0639468	1.42385
									Tmem150a	0.413597	-1.18515	Kcnk5	-0.244258	-0.927354	Aldh2	0.399808	1.42508
									Usp36	0.270576	-1.18376	Rnf169	-0.167492	-0.926941	Serpina1d	0.319094	1.42758
									Trak1	-0.510038	-1.18314	Zfp281	-0.0396989	-0.926775	B4gat1	-1.64888	1.43
									Tbc1d23	-0.069412	-1.18296	Tesk2	-0.0620746	-0.926433	Tmx4	0.28367	1.43129
									Wsb1	0.557517	-1.1818	Pptc7	0.323787	-0.925636	Lsm4	0.0987158	1.43203
									Ptprc	0.467859	-1.17809	Arid1a	0.273304	-0.925606	Cd47	-0.68936	1.43216
									Vps50	-1.72593	-1.17456	Nfx1	-0.317241	-0.924964	Ndufab1	0.22086	1.43298
									Upp2	0.186848	-1.17436	Usp19	-0.886859	-0.924532	Decr1	-0.014374	1.43437
									Usp48	-0.450173	-1.17374	Impa1	-0.566349	-0.924509	Tuba1b	-0.941878	1.43508
									Ergic2	-0.147143	-1.16967	Zfp932	0.502102	-0.924224	Dag1	0.0643233	1.43661
									Flcn	0.624965	-1.16752	Jade2	0.941454	-0.923629	Rhbdd1	-0.0990681	1.43662
									Washc4	-0.24091	-1.16649	Sema6d	-0.310198	-0.923597	Eef2	0.0148027	1.43786
									Ppp3ca	-0.189638	-1.16636	Aspg	0.165562	-0.923394	Gpx1	0.167866	1.43851
									Tmem69	0.0317552	-1.16445	Hdac6	0.199959	-0.922803	Aig1	-0.626344	1.43949
									Sepsecs	0.291519	-1.16313	Preb	-0.456051	-0.920863	Hadhb	0.294768	1.44314
									Tnrc6c	0.614045	-1.16118	Prrc2a	-0.143529	-0.920668	Bphl	0.460222	1.44324
									Zkscan5	-0.676227	-1.15972	Tmppe	-1.40959	-0.920602	Ugt3a2	0.551358	1.44379
									Nfe2l2	-0.23923	-1.15912	Trappc10	-0.459449	-0.920515	Antxr2	0.680379	1.44486
									Prr14	-0.721598	-1.15803	Vps16	0.21796	-0.919961	Macrod1	-0.336534	1.44517
									Hars2	0.368157	-1.15173	Pus10	-0.0952273	-0.91758	Pecr	0.658325	1.44565
									Ppil4	-0.590475	-1.14953	Neb	-0.6624	-0.91715	C1qc	1.12498	1.44593
									Eif4g3	-1.00348	-1.14934	Polr1a	-0.0266001	-0.917116	Apoa4	-0.832637	1.44639
									Brpf3	-0.554743	-1.14893	Sbf1	-0.55225	-0.916776	Psmb4	0.58545	1.44712
									Baz1b	-0.760417	-1.14529	Ddx5	-0.683017	-0.916447	Reps2	0.595258	1.44783
									Ganc	1.28993	-1.14377	Ccdc107	0.360125	-0.915972	Acsf3	0.712356	1.4479
									Eri2	-1.89218	-1.13805	Cdan1	0.0293367	-0.914956	Slc39a8	-0.330188	1.44875
									Arid2	-0.183983	-1.13692	Zrsr1	0.463063	-0.914762	Sucnr1	0.0177371	1.45197
									Brf1	-0.726917	-1.13462	Pkd1	-0.93771	-0.914698	Acy3	0.03158	1.45519
									Rabl6	1.19152	-1.13425	Rnf126	0.566708	-0.913381	Ddt	0.251834	1.45596
									Ggnbp2	0.349223	-1.13399	Gpkow	-0.22144	-0.912434	Tpd52l1	-0.498753	1.45711
									Usp2	-0.57322	-1.13279	Nlrc5	-0.0329665	-0.912429	Nceh1	0.237201	1.45769
									Gapvd1	0.020651	-1.12894	Slk	-0.163086	-0.910958	Scarb2	0.0993135	1.45852
									Atxn7l3	-0.121407	-1.12869	Ptp4a1	-0.170965	-0.910305	Slc45a4	-1.56436	1.45904
									Rmi1	-0.0373626	-1.12861	Zbtb21	-0.0508548	-0.909878	Tuba1c	0.618295	1.45919
									Ap4e1	0.263568	-1.12802	Mark2	-1.32416	-0.908736	Lap3	0.0628342	1.46209
									Helb	-0.879814	-1.12716	Cyp1a1	-0.108777	-0.906921	Akr7a5	-0.43408	1.46318
									Uba5	0.951041	-1.12676	Zfp639	-2.03071	-0.902123	Timm17b	-0.43389	1.46334
									St3gal4	-0.915517	-1.12483	Serpina3g	-1.10706	-0.900408	Rnf26	-1.06352	1.46449
									Cyp2c54	0.998157	-1.1219	Mta1	0.303944	-0.900378	Lrrc8d	0.172168	1.4652
									Zmynd8	-0.333031	-1.12044	Sp100	-1.15044	-0.90016	Hist1h2bc	-0.441656	1.46631
									Taf1	-1.3708	-1.12021	C5ar2	0.530606	-0.899113	Vapb	0.249896	1.46697
									Ick	-0.16521	-1.11818	Gas5	0.103139	-0.899057	Ntan1	0.204115	1.46729
									Pigo	0.0271212	-1.11807	Tecpr1	0.212175	-0.898107	Idh2	0.304968	1.47066
									Srsf6	-0.0345639	-1.11701	Aars2	-0.833459	-0.897233	Unc5b	-1.2807	1.47077
									Cep63	-1.41304	-1.11609	Mob4	-1.06166	-0.895677	Msrb1	0.372508	1.47207
									Sav1	0.0488475	-1.11598	Dedd	0.643955	-0.895666	Rpa1	-0.116027	1.47238
									Zw10	-2.37633	-1.11084	Ifrd1	0.703872	-0.895664	Steap4	0.0696821	1.47464
									Ddx42	-0.494238	-1.1082	Ddx52	-1.33016	-0.895192	Dad1	0.182112	1.47548
									Impact	0.409778	-1.1081	Abl1	0.0143095	-0.894224	Cct5	-0.413407	1.47684
									Tug1	0.331007	-1.10554	Mettl6	-2.65869	-0.894095	Pithd1	-1.24429	1.47788
									Golga4	-0.851017	-1.09829	Notch1	-0.589582	-0.89381	Mlf2	-0.0203417	1.47801
									Adar	1.27751	-1.09715	Zfp292	-0.694599	-0.893686	Pygl	0.316132	1.47804
									Zfp623	0.757524	-1.09409	Zbed4	-0.616921	-0.893682	Mrrf	0.213016	1.47889
									Fgfr3	-0.306242	-1.09235	Dazap1	1.60901	-0.893219	Rexo2	-0.111616	1.47986
									Phc3	0.220075	-1.09231	Dhx33	-0.96546	-0.893179	Zwint	-0.450203	1.47992
									Kmt5b	-0.814887	-1.09034	Akap1	-0.489208	-0.891959	Rnf130	-0.297317	1.48137
									Myo7a	0.653091	-1.08402	Eml3	-0.362935	-0.891292	Tmem14c	0.33195	1.48158
									Tfdp1	0.767153	-1.08395	Mga	-0.937163	-0.890662	Mipep	0.537406	1.48249
									Hsf2	-1.13106	-1.07507	Hps3	-0.47772	-0.889711	Lgals3bp	0.194066	1.48346
									Rnf20	-0.619647	-1.06626	Bms1	-0.194551	-0.889168	Pgrmc2	0.249238	1.48405
									Rfx7	-0.824776	-1.05562	Uros	-0.813876	-0.888388	Cbr4	0.864313	1.48434
									Trub1	-0.1107	-1.03799	Tapt1	-0.72473	-0.887439	Dtd2	-0.452065	1.4846
									Smg7	0.738059	-1.02597	Zfp644	-1.45131	-0.887216	3110040N11Rik	-0.641745	1.48518
									Qrich1	-0.45025	-1.02285	Tfrc	-1.25965	-0.88611	Plekhb2	0.59348	1.48732
												Per3	-0.0115784	-0.885955	Dnajb12	0.265864	1.4875
												Uba3	0.0701155	-0.885195	Copb2	-0.306224	1.48915
												Tef	-0.319187	-0.884908	Msra	-0.525147	1.49162
												Trim12c	0.987821	-0.884689	Aldh1b1	-0.964652	1.49189
												Synj1	-1.24445	-0.884392	Pcna	0.956292	1.493
												Atn1	-0.954323	-0.884325	Ppa1	-0.142525	1.49562
												Rnf111	-0.680017	-0.882735	Lss	-0.0834014	1.49668
												Epn2	0.985092	-0.882373	Lipa	-0.351049	1.4969
												Zfp385b	1.03559	-0.881945	Lage3	2.0957	1.49889
												Ttc4	0.47751	-0.881905	Aar2	-0.987942	1.49915
												Ncoa6	-0.424611	-0.8818	Ces2c	1.19914	1.49987
												Rabgef1	0.481021	-0.881588	Adh1	0.466056	1.5005
												Afdn	0.174427	-0.881331	Aifm1	0.504275	1.50156
												Cic	-0.146431	-0.881309	Dhrs4	0.0188454	1.50408
												Rlf	-0.0732473	-0.880772	Galk1	0.90575	1.50571
												N4bp2l1	-0.0506011	-0.880682	Cyp2j5	-0.198963	1.5059
												Ranbp2	-0.522	-0.880501	Serinc2	1.09512	1.50678
												Zfp825	1.51391	-0.880301	Calm3	0.983781	1.50726
												Dnmbp	-0.171646	-0.880073	Arf4	0.15468	1.5076
												Ppp1r15a	1.62522	-0.879932	Nop10	0.396256	1.5084
												Mink1	-0.0731632	-0.879742	Ormdl1	-0.0819532	1.50871
												Dcun1d3	0.446162	-0.879517	Ctss	0.315469	1.5101
												Zmiz2	0.37625	-0.879331	Selenof	0.338343	1.51292
												Ppp1r12c	0.153599	-0.878782	Bdh1	-0.0734619	1.51293
												Camk2b	-0.182226	-0.878036	Myl12a	0.573962	1.51314
												Slc2a1	-0.230523	-0.877684	Ube2e3	-0.854955	1.51535
												Plekhg3	-0.689884	-0.876277	Mccc1	-0.493795	1.5157
												Matr3	-0.146124	-0.875463	Bpnt1	0.760652	1.51602
												Tec	0.624926	-0.875042	Tmem254b	-0.557548	1.51701
												Dclre1c	-5.15266	-0.874769	Rtcb	0.0721743	1.51998
												Nadsyn1	-0.681131	-0.874474	Clta	0.890331	1.52016
												Brd1	-1.03472	-0.874277	Hadh	0.146417	1.52062
												Fryl	-0.0559351	-0.874186	Gsta3	0.770822	1.52134
												Zfp219	-2.22211	-0.874042	Mkrn2os	-0.120756	1.52135
												Ptpn23	1.19138	-0.872365	Cisd1	0.159752	1.52183
												Cnot3	0.221849	-0.87154	Uchl3	0.565125	1.52399
												Luc7l	0.356116	-0.871477	Gpd2	0.287633	1.5254
												Epb41l2	-0.119341	-0.870612	Fdft1	0.310397	1.52655
												Nr1d2	-0.671032	-0.870054	Ppp1ca	-0.128178	1.52699
												Shb	-1.18679	-0.869876	Ces2g	-0.272277	1.53165
												Hdac7	-1.06473	-0.869856	Tmem98	-0.419559	1.53287
												Esrra	0.935877	-0.869639	Plscr1	0.310915	1.53294
												Abcc6	-0.25484	-0.869062	Dlat	-0.19776	1.53374
												Nav2	0.241026	-0.867619	Tspo	-0.0757366	1.53375
												Adra1b	0.26223	-0.866366	Grcc10	0.40065	1.53715
												Cables2	-0.106977	-0.866212	Adh4	0.334979	1.53999
												Peli1	-0.0751891	-0.865338	Snrpb	0.783469	1.54034
												Zscan21	-4.55809	-0.864416	Chchd2	0.278783	1.54221
												Gm7102	-1.57669	-0.863748	Saa2	0.237018	1.54334
												Kmt2a	-0.0163482	-0.863675	Ctsl	0.283123	1.54381
												Zswim8	-0.161871	-0.861993	Ybx1	0.325571	1.54597
												Gpaa1	0.164957	-0.860777	Tbc1d31	0.445417	1.5467
												Eml1	1.09573	-0.859213	Rpl9	-0.266925	1.54755
												Zfp426	-0.463177	-0.859143	Fabp2	0.362869	1.54811
												Pxdn	-0.900925	-0.857195	Atp6v1e1	-0.337402	1.54948
												Dgke	-1.34668	-0.856827	Cyb5r4	0.117742	1.55005
												Strn4	1.12578	-0.855989	Cd5l	0.0513058	1.55067
												Ciz1	0.965658	-0.855573	Ctsh	-0.0920849	1.55092
												2810459M11Rik	-0.305291	-0.855283	Atp6v0e	-0.528034	1.55138
												Lyve1	-1.61962	-0.854477	Akr1a1	0.648385	1.55293
												A730008H23Rik	0.405483	-0.854072	Pmpcb	0.186372	1.55475
												Polr2h	-0.642487	-0.853899	Eif3i	0.2913	1.5592
												Ctns	-0.540859	-0.852689	Pgam1	0.0927059	1.56224
												Lypla2	1.12085	-0.850688	Rpa2	-1.61296	1.56348
												Snrnp70	0.37753	-0.850238	Adh5	0.445521	1.56502
												Eps15l1	0.800258	-0.849546	Slc25a5	0.401042	1.56509
												Tmed5	-0.0447181	-0.848826	Mmgt1	-0.574187	1.56758
												Tfpi	0.43854	-0.848733	Arsg	0.571886	1.57361
												Zcchc14	0.0116068	-0.84873	Nxt2	-0.145316	1.57726
												Crtc1	-1.09395	-0.847389	Mbl2	0.55477	1.57765
												Upf1	-0.558723	-0.84727	Pex11g	-0.934401	1.58032
												Tcf4	0.583125	-0.846792	Dhdh	-0.104185	1.58088
												Lrit1	0.74188	-0.846087	Atrnl1	-0.216235	1.58098
												Nab2	-5.15266	-0.842871	Pdia6	0.066829	1.58173
												Ercc4	0.547606	-0.842409	Siae	0.462013	1.58235
												Atg16l1	-0.896166	-0.84226	Ppia	0.101349	1.58365
												Zfp740	-0.489497	-0.841698	Rnaset2a	0.41231	1.5837
												Myo19	-0.00277559	-0.841623	Tmem9	1.2552	1.58406
												Parp6	-5.43272	-0.841524	Pgm2	0.516354	1.5847
												Slc8b1	-1.48835	-0.841197	Rab1b	-0.061483	1.58515
												Arhgap17	0.820012	-0.841109	Pglyrp2	0.36341	1.58688
												Phldb2	-0.305719	-0.840622	Gpd1	-0.926817	1.58785
												Rev3l	-0.963859	-0.839389	Cyp4a12a	-0.622338	1.58789
												Mcm3ap	-0.210789	-0.838896	Mrps18a	0.705518	1.58894
												2610507I01Rik	-2.2111	-0.837561	Serpina1a	0.621405	1.59042
												Ythdf3	0.398378	-0.836531	Cbx1	-0.220208	1.59244
												Strn3	0.528277	-0.836397	Nfu1	0.400747	1.59338
												Cdk8	-0.233416	-0.83591	Rpl41	0.498227	1.59497
												Gtf2a2	0.0580515	-0.835744	Tlcd2	0.622908	1.59576
												Nolc1	0.0139602	-0.834663	Ugt3a1	-0.21174	1.59618
												Ap3d1	-0.381945	-0.834336	Paox	0.196775	1.59787
												Zbtb6	-0.619676	-0.833872	Marco	-0.589046	1.59941
												Ctdspl	0.349545	-0.832397	Pdlim1	0.0202897	1.59989
												Gemin5	-0.453691	-0.831916	Tagln	0.389281	1.60111
												Ptpn12	-0.781109	-0.830971	Guk1	0.223043	1.60208
												Amd2	0.241871	-0.830018	Hsd17b12	-0.173337	1.60257
												Msl1	-0.116489	-0.829837	Abcd3	-0.0422615	1.60432
												Kat6a	-0.199139	-0.829376	Umad1	-0.0846527	1.60577
												Entpd8	-0.621482	-0.829331	Wfdc21	-0.26447	1.60615
												Ankrd12	-0.879444	-0.828986	Lamtor1	0.661095	1.60947
												Pcyt2	-0.343716	-0.828561	Bbox1	0.450104	1.61025
												Flywch1	-5.28441	-0.828214	Mxd4	0.153069	1.61345
												Ikbkb	1.02173	-0.828187	Ctsd	0.0431652	1.61804
												Nprl3	-2.24121	-0.82744	Saraf	-0.0556529	1.62162
												Pfas	0.251411	-0.827144	Hadha	0.388023	1.62197
												Wdr24	-0.932344	-0.826858	Snx12	-1.02287	1.6222
												Tmem161a	-1.71592	-0.826185	Trappc4	1.17519	1.62612
												Bahcc1	-0.206762	-0.825754	Hat1	0.307804	1.62715
												Zfhx3	0.357655	-0.825148	Lyplal1	-1.02972	1.62739
												Rgs16	0.30244	-0.824623	Lzic	-0.729867	1.62821
												Tbc1d8	-0.285279	-0.823217	Crp	0.261448	1.62938
												Ddhd1	-0.469469	-0.822269	Dbi	0.517495	1.6299
												Coro1a	-0.35144	-0.820977	Gas2	-0.455135	1.6333
												Gcc1	0.569011	-0.820189	Gchfr	0.383967	1.63336
												H2-Q4	-0.0997975	-0.819541	Echdc1	0.276995	1.63457
												Nynrin	-2.14609	-0.819354	Pik3ap1	-0.00111166	1.63517
												Parp4	0.301333	-0.818962	Cd151	0.453654	1.63545
												Exoc5	-0.584625	-0.818746	Ephx1	0.527101	1.63555
												Abcg5	-0.0321326	-0.818371	Mmab	0.706074	1.63776
												Plk2	-0.353678	-0.817537	Larp1b	-0.543589	1.64514
												Chd1	-0.0876988	-0.81718	Hmgn5	-0.106917	1.64579
												Polr1b	-0.686304	-0.816699	Pdzk1	-0.617997	1.64846
												Secisbp2	0.213697	-0.815436	Rab5b	0.399877	1.65032
												Sik1	-0.0668839	-0.812739	Mrpl46	-0.83225	1.65046
												Sik3	-0.653444	-0.81261	Hspa9	0.0554291	1.65168
												Slc12a2	-1.31649	-0.812478	Retsat	0.100299	1.6532
												Huwe1	-0.378549	-0.81172	Iba57	-1.34791	1.65631
												Socs5	-0.193932	-0.811072	Tmem109	-0.0238061	1.65773
												Bcl9l	-1.20758	-0.810689	Ubqln2	0.509933	1.65908
												Fetub	0.380073	-0.81029	Pepd	-0.255557	1.66524
												Mmaa	0.522274	-0.809048	Elovl2	-0.930369	1.66762
												Prr12	-0.243666	-0.808273	Urah	0.702598	1.67061
												Tomm34	1.70495	-0.808182	Snx9	-0.50426	1.67188
												Slc11a1	-0.607831	-0.807043	Krt8	-0.327907	1.67261
												Chd4	-0.773868	-0.806774	Dhrs7	-0.183975	1.67324
												Cabin1	-2.09949	-0.806632	Cyp2r1	0.428999	1.67407
												Ewsr1	0.00645791	-0.806378	Serpina7	0.45197	1.67444
												Slc17a8	0.451474	-0.805689	Fitm2	-0.819414	1.67569
												Mms19	0.390933	-0.805492	Atp1a1	-0.230911	1.68072
												Smc4	-1.07552	-0.804786	Chmp5	0.413327	1.68505
												Dapk1	-0.45275	-0.80359	Mmadhc	0.244456	1.68605
												Lama4	-0.517893	-0.803425	Lgals9	0.642647	1.68607
												Cyp4a10	0.394354	-0.801934	Mrpl44	-0.0500078	1.68608
												Coro7	0.434711	-0.801087	Car5a	-0.146505	1.68832
												Srsf2	-0.309525	-0.800816	Prkaa2	-0.948097	1.68974
												Esco1	0.251359	-0.800522	Acaa2	-0.1814	1.69034
												Zfp629	-2.08754	-0.800159	Psmd14	-0.361564	1.69315
												Smoc1	0.396425	-0.800012	Csrp1	-0.241247	1.69338
												Usp3	0.516792	-0.799566	Serpina12	0.805795	1.69791
												Fli1	-1.13769	-0.798913	H2afz	0.534509	1.70036
												Etnppl	-0.954286	-0.798679	Snx7	0.20167	1.70619
												Plxnb1	-0.57954	-0.79817	Acat2	0.245475	1.71092
												Gtpbp2	-1.74976	-0.798111	Isoc1	-0.453115	1.71158
												Jarid2	-0.069303	-0.79798	44448	0.946055	1.71355
												Uroc1	0.295097	-0.797953	Atp5g3	0.485523	1.71543
												Aass	0.655221	-0.797509	Klhdc7a	1.06909	1.71735
												Itpr1	0.0452907	-0.796136	Gch1	0.339011	1.71836
												Eps8l2	-0.683864	-0.794442	Slc46a1	-0.191631	1.72079
												Jak3	-1.0925	-0.794249	Atp5f1	0.587089	1.72205
												Slc38a2	-0.488807	-0.79355	Mdh2	0.313112	1.72567
												Snx17	0.236253	-0.792642	F13b	-0.028446	1.72704
												Tardbp	-0.0132432	-0.792466	Yipf1	0.373586	1.72836
												Fmo1	-0.159418	-0.79241	Selenop	-0.0385263	1.7315
												Ier2	0.170445	-0.791151	Adipor2	-0.073276	1.73409
												Uspl1	0.0780178	-0.789991	Atpaf1	-0.551389	1.73759
												Ift172	-1.13457	-0.789585	Hdac11	-1.11609	1.74275
												Ppp4r3a	-0.0737497	-0.78922	Papss1	0.102008	1.74727
												Arvcf	-0.22084	-0.788878	Sucla2	-0.00470548	1.74816
												Adcy7	-4.85725	-0.788707	Sh3bgrl2	-0.74695	1.74965
												Pisd-ps1	-1.0552	-0.788222	Galk2	0.886814	1.75478
												Naa15	-0.806928	-0.787726	Anxa5	0.553952	1.7549
												Ric8a	-1.3626	-0.786509	Mtmr9	-0.301777	1.76562
												4932438A13Rik	-0.553462	-0.786298	Acad12	-5.33745	1.76657
												Sec24a	-0.308311	-0.786122	Klf12	-0.845372	1.77484
												Pip5k1a	1.14305	-0.785498	Sys1	0.0656386	1.7761
												Creld2	1.0609	-0.785431	Laptm4b	-0.0680381	1.77754
												Whamm	-0.0642591	-0.784964	Eif5a	0.101991	1.77879
												Bmt2	-1.1699	-0.784088	Cog5	1.09039	1.78382
												Arfgap1	-1.13645	-0.783802	Fzd4	0.42781	1.78403
												Tecpr2	-1.45382	-0.783335	Eif6	-0.21536	1.79639
												Tnpo2	0.640936	-0.783127	Xkr8	-0.697477	1.79867
												Plekha5	-0.222459	-0.782712	Etfdh	0.155569	1.80944
												Pfdn2	0.287139	-0.781859	Ran	0.0881606	1.81438
												Git2	-0.433889	-0.781461	Rnf11	-0.576815	1.82
												Wdr37	-0.504661	-0.780435	Akr1c12	0.46093	1.82579
												Mtif2	0.688339	-0.778834	Npc2	0.444019	1.8282
												Tbc1d24	-1.35323	-0.777328	Slc39a11	-0.484343	1.83533
												Adam23	-0.773535	-0.776856	Atxn10	0.503139	1.83569
												Zbtb40	-4.77608	-0.776438	Spr	0.429082	1.83806
												Ahnak	0.221349	-0.775729	Tmem267	-1.51486	1.84511
												Rmnd5b	0.173739	-0.774828	Gm4952	0.38406	1.84671
												Kdm6a	0.238777	-0.7736	Tm7sf2	-0.600023	1.848
												Ndufaf4	-0.500881	-0.773003	Prdx1	0.553215	1.85148
												Lpl	-0.77746	-0.771904	Fads6	1.55874	1.85227
												Gls	-0.93439	-0.77177	Tufm	-0.108586	1.85315
												Rtp3	1.06191	-0.770652	Arhgef37	-0.598337	1.86555
												Dynlt1a	-1.09793	-0.770316	Gstm3	-0.471879	1.86942
												Abi1	0.492055	-0.770137	Dhcr7	0.0862628	1.87484
												Ip6k1	0.254039	-0.770081	Lactb	-0.627974	1.87782
												Map4k3	-0.179231	-0.769916	Slc22a1	0.174803	1.88013
												Cdkal1	0.520185	-0.769757	Lhfp	-1.14568	1.8822
												Gm4841	0.041355	-0.769139	Eno1b	0.336455	1.89974
												Ercc6l2	-1.51157	-0.768936	Scd1	-0.0967349	1.90143
												Tor1b	-0.858896	-0.767701	Gstm7	0.285083	1.9027
												Inpp5f	-0.39553	-0.767367	Tgfbr2	0.195774	1.90806
												Ubp1	-1.03152	-0.766491	Emc10	0.255094	1.90927
												Ranbp3	-2.72702	-0.765811	Insig1	0.435868	1.91204
												Smarcd2	0.207299	-0.765511	Hopx	-1.69737	1.91206
												Pcsk7	-0.33901	-0.765354	Paqr9	-0.337153	1.91518
												Atp11a	0.45078	-0.765255	Hspa1b	0.835253	1.91573
												Cwc22	-2.13766	-0.765156	Fam174a	-0.886476	1.91835
												Atp9b	-0.0842808	-0.764802	Pccb	0.568563	1.92389
												Ubtf	-0.213061	-0.764779	Atp5a1	-0.0601661	1.92768
												Rab33b	-0.391152	-0.764341	Stard4	0.0986157	1.9305
												Jag1	-0.909712	-0.763869	Nicn1	-2.29313	1.932
												Sp4	0.822772	-0.763092	Prep	0.142688	1.93526
												Cdk17	-0.777581	-0.762803	Camk1d	0.297447	1.93617
												Rorc	-0.801878	-0.761764	Gm2083	1.22683	1.938
												Zfp967	0.45066	-0.761151	Psmb7	0.422906	1.94274
												Ttll4	-1.74122	-0.759319	Abat	-0.423075	1.94758
												Ccdc97	-1.24415	-0.759205	Gnmt	0.667985	1.95964
												Mbnl2	0.0232762	-0.758546	Mdh1	0.62528	1.96379
												Phtf1	-2.00692	-0.755873	Dhrs1	0.549136	1.96497
												Nop2	-1.03641	-0.754994	Pdss2	-0.775364	1.96585
												Fam120b	-0.128144	-0.754139	Oaz1	0.108454	1.97099
												Zfp84	-1.9108	-0.753333	Gpam	0.23041	1.97444
												Nrg4	-0.246849	-0.753017	Atp5b	0.328214	1.98084
												Cpne1	-0.0627898	-0.752994	Grpel1	0.281443	1.99395
												Nav1	0.0806094	-0.752576	Tmem97	0.166726	1.99694
												4930511M06Rik	-0.825975	-0.751588	Zap70	-0.851478	1.998
												Ptgs1	-0.00116497	-0.751583	Pin1	0.222734	2.00706
												Ap4b1	0.574222	-0.751326	Cyb5b	0.132879	2.01086
												Rnf123	-1.31367	-0.750191	Coasy	-0.229755	2.01829
												Sgpl1	0.141848	-0.749113	Nsdhl	0.240979	2.01878
												Nsrp1	0.345455	-0.748461	Psma5	1.03651	2.01939
												Zfx	0.727126	-0.748086	Srd5a1	0.51324	2.02521
												Dsg1c	0.0389895	-0.747932	Qdpr	0.777107	2.02553
												Fam193a	-1.49215	-0.747438	Hmgcl	0.330143	2.02679
												Daam2	-5.41139	-0.747255	Lamp1	0.13781	2.0393
												Pcsk4	-1.68769	-0.746961	Bloc1s5	-0.131364	2.04197
												Creb3l3	-0.381521	-0.746524	Ldha	-0.230488	2.05343
												Proser1	-2.10979	-0.745395	St6gal1	-0.0801926	2.05512
												Cep170	-0.310215	-0.744983	Ndfip1	-0.458107	2.06369
												Tmcc1	-0.269034	-0.744758	Eepd1	0.686656	2.06428
												Nipbl	-0.235623	-0.744739	Aldh1a7	0.144535	2.07553
												Amigo2	-1.06203	-0.743768	Atic	-0.58783	2.08153
												Kmt2d	-0.58201	-0.742789	Slc41a2	-0.345457	2.08651
												Ldb1	0.691032	-0.741912	Slc10a1	-0.0228154	2.09002
												Them4	-0.545503	-0.739656	Akr1c6	0.670691	2.09587
												Acap2	-0.128738	-0.739579	Nudt7	0.397601	2.10276
												Dse	-2.60437	-0.739404	Tpi1	0.189876	2.10692
												Nampt	-0.179671	-0.739086	C9	0.522305	2.10928
												Lpin2	-0.316156	-0.738398	Abhd2	0.0766625	2.11126
												Mllt6	-1.41115	-0.737747	Pklr	0.447029	2.11287
												Tmem268	0.0991141	-0.737528	Pgk1	-0.385548	2.11844
												Fam207a	-0.12266	-0.737384	Cox5a	-0.0984565	2.11972
												Ndst2	0.585027	-0.737368	Glrx5	0.0471333	2.12524
												Apol7b	-2.0158	-0.737328	Cryz	0.00906036	2.12758
												Pbx2	-1.21484	-0.737209	Hsd17b7	0.118432	2.13021
												Supt6	-0.0655613	-0.737186	Dpy30	0.779612	2.13475
												Fbxw5	-0.0344475	-0.736148	Pcca	0.237213	2.13507
												Dnmt3a	0.813401	-0.736058	Dpys	0.278757	2.13562
												Fbxl3	0.287304	-0.735608	Cldn2	0.503466	2.14805
												Maf1	0.423866	-0.735448	Cyp8b1	-0.403114	2.14987
												Prkch	-0.52734	-0.734856	Ehhadh	-0.146317	2.15525
												Gvin1	0.336723	-0.734807	Rtn4	0.303607	2.15554
												A230072C01Rik	-1.57894	-0.734526	C1rb	0.200956	2.15814
												Nrf1	-0.119372	-0.734499	Dhcr24	-0.343755	2.1626
												Nasp	-0.864503	-0.73418	Opa3	-1.29813	2.16279
												Phf23	0.319946	-0.733984	Apom	1.01156	2.16538
												Dcp1a	-5.50115	-0.733259	Thrsp	0.770509	2.16711
												Ints1	-1.03529	-0.731795	Pstpip2	-0.192841	2.16736
												9930021J03Rik	0.574965	-0.73083	Acads	0.410213	2.16934
												Pot1b	-0.571735	-0.730568	Echs1	0.0823468	2.17005
												Brd3	0.160152	-0.729833	Gfm1	-0.658978	2.17483
												Ogfrl1	-1.5049	-0.729399	Gprc5b	-0.697447	2.17713
												Ehmt2	0.863778	-0.729157	Asah2	-0.508271	2.18135
												Aspscr1	0.94794	-0.728841	Cops6	0.260203	2.1981
												Tial1	-0.902096	-0.728462	Sc5d	0.999098	2.20329
												Xiap	-0.461736	-0.728139	Nudt12	0.245193	2.24259
												Tsc22d3	-0.155566	-0.726982	Cyp2u1	-0.0141511	2.24797
												Tie1	-2.08664	-0.726302	Psmd13	-0.246551	2.25206
												Pigm	-1.55066	-0.726288	Agmo	0.0917891	2.25358
												Zc3h18	-0.369612	-0.726251	Cyp2c29	0.666504	2.25494
												Igfbp3	-0.641842	-0.726031	Gna12	-0.17244	2.25765
												Rtp4	1.10335	-0.725371	Mup7	0.349012	2.26744
												Mst1	0.257418	-0.722833	Fads3	-5.43273	2.27475
												Cdk10	-0.148714	-0.721955	Elovl5	-0.317514	2.27559
												Cep97	-0.0583316	-0.721118	Lactb2	-0.456333	2.28553
												Nfxl1	-1.56401	-0.720837	Gstm4	0.192661	2.31388
												Rbm26	-1.12427	-0.718137	Smpdl3a	-0.354842	2.31486
												Fbxo11	0.890266	-0.717769	Sdhd	-0.0245328	2.32345
												Slc35e2	-0.729975	-0.717454	Spcs1	-0.241742	2.32846
												P3h1	0.679869	-0.717123	Ptgfrn	0.52443	2.33212
												Bptf	-0.0361618	-0.716858	Reck	-1.14573	2.35087
												Pdcd11	0.339307	-0.716465	Cyp2d11	0.480024	2.36224
												Rab40c	0.250607	-0.716183	Acss3	-0.847256	2.38175
												Ctcf	0.40214	-0.715255	Akr1c19	0.00143174	2.38745
												Ranbp6	0.761989	-0.714863	Acsl5	0.00105295	2.39785
												Vars	-0.14883	-0.713287	Akr1c13	0.146665	2.39927
												Cd84	-0.624245	-0.712984	Lyz2	0.685076	2.39998
												Wac	0.375474	-0.712386	Fam8a1	0.222568	2.40238
												Gnl3	1.16874	-0.711221	Cyp4a12b	0.846738	2.42788
												Rhbdd2	-0.584451	-0.71107	Eno1	0.977018	2.46584
												Rpl38	0.788245	-0.710952	Zbed6	-0.451156	2.46732
												Plcg1	-0.612634	-0.710465	Ern1	0.365881	2.47351
												Trmt2a	-5.5876	-0.709965	Mfsd4a	0.0211999	2.47899
												Zkscan1	-0.158882	-0.708852	Mid1ip1	0.729233	2.4815
												Dmwd	-0.982768	-0.708637	Gm4951	0.617696	2.48592
												BC003965	-1.60726	-0.708323	Qprt	0.815482	2.50266
												Pofut2	-0.404685	-0.707302	Uxs1	-0.28654	2.50468
												Scmh1	-0.201313	-0.707188	Rdh11	-1.09633	2.51698
												Nfkb1	-0.411033	-0.706893	Acss2	0.23268	2.53263
												Hspg2	-0.5838	-0.706836	Pcsk9	1.10057	2.56564
												Lrig3	0.354028	-0.706563	Sdha	0.784304	2.57248
												Nr6a1	-5.534	-0.706276	Plin2	0.407146	2.57485
												Faap100	-4.776	-0.706144	Pmvk	1.53965	2.57719
												Fxr2	0.398843	-0.705801	Suox	0.500626	2.58675
												Tek	0.126872	-0.704854	Fads1	-0.34677	2.596
												Pyroxd2	-0.120955	-0.704497	Ntrk2	-1.69393	2.60784
												Camsap3	0.758435	-0.704337	Mib1	-0.296083	2.61551
												Zfp638	-0.314237	-0.702951	Phospho1	-0.766541	2.68774
												Ubr4	-0.417543	-0.700558	Suclg1	0.213539	2.69371
												Irf2	0.504065	-0.700085	Gbe1	0.236671	2.69954
												Megf8	0.729733	-0.69962	Ces2e	0.582091	2.70907
												Arl4d	-0.570731	-0.699283	Eif4ebp2	-0.384129	2.71571
												Mif4gd	-0.376488	-0.698413	Nubpl	-5.10349	2.71703
												Zfyve1	-0.300004	-0.697806	Msmo1	0.664262	2.73863
												Nfrkb	-5.10347	-0.697643	Aqp8	0.0287893	2.74102
												Ammecr1l	0.224841	-0.697477	Itm2c	0.350296	2.746
												Sart1	0.787838	-0.697441	P2ry4	-0.195926	2.75881
												Nat10	-0.548516	-0.697255	Impad1	-0.0346147	2.76031
												Mapk14	-0.729272	-0.697156	Idi1	-0.899259	2.89958
												Egfl7	-2.22839	-0.697137	Ugt1a1	0.285574	2.93447
												Lmo7	-1.05876	-0.696919	Hbb-bs	1.08005	2.94486
												Ppp1r9b	0.533583	-0.696152	Sqle	-1.425	2.99528
												Kif3a	-4.87024	-0.695972	Me1	0.194973	3.01772
												Gm14308	-0.163208	-0.695332	Pdpr	0.36959	3.11054
												Gm3055	-2.11285	-0.695151	Fbp1	0.561444	3.1254
												Maml1	-0.458342	-0.694891	Gdap10	-1.65607	3.20011
												Ablim3	-2.68066	-0.694438	Prkar2a	-0.158719	3.22222
												Ahcyl1	0.67883	-0.694033	Ugt1a6a	0.224065	3.26881
												Cry1	0.308134	-0.693466	Slc25a30	1.13854	3.44243
												Nek4	-0.49759	-0.693158	Sntb1	0.115679	3.47665
												Rpl14	0.606587	-0.692977	Lrp11	0.524356	3.52629
												Usf1	0.757998	-0.692737	Fads2	-0.367197	3.57555
												Lrrfip1	0.0765594	-0.692657	Ugt1a9	1.00541	3.66724
												Tns2	0.605799	-0.692578	Arl1	0.294711	3.72807
												Mta2	0.0288356	-0.692531	Utp14b	0.633683	3.80683
												Cdk2	0.227346	-0.692382	Mfsd12	-0.942495	3.99957
												Elf2	0.577826	-0.692347	Methig1	0.691749	4.20479
												Ubn1	-0.386622	-0.692021	Gabbr2	-0.995344	4.25396
												Helz2	-0.589563	-0.690618	Onecut1	2.90587	4.57347
												Aida	0.359019	-0.690525
												Ube2o	-1.6025	-0.690029
												Txndc11	-0.102263	-0.689899
												Ubn2	-0.682571	-0.689573
												Ncoa3	0.292545	-0.689229
												Endov	0.642911	-0.68901
												Gclc	-0.240757	-0.687868
												Ppp4r4	0.0869689	-0.687568
												Nsd1	-0.430093	-0.687053
												Mios	0.079788	-0.685052
												Tlr4	0.0408601	-0.684072
												Pcnx3	-0.507734	-0.683721
												Trim28	-0.419063	-0.683515
												Cluh	-0.671675	-0.682909
												Vps13a	-0.145513	-0.682362
												Elmod3	-0.551799	-0.682236
												Sirpa	-0.87634	-0.682016
												Tnks1bp1	-0.142263	-0.681702
												Med13l	-1.07232	-0.681296
												Rsad1	-1.26288	-0.68029
												Cdip1	-0.24526	-0.679925
												Tln1	-0.238669	-0.678433
												Ppox	-1.34337	-0.678213
												Napg	0.661146	-0.677751
												Elmsan1	-1.23689	-0.677426
												Ssbp1	0.679878	-0.676374
												D130043K22Rik	0.389217	-0.675749
												Kansl2	-0.723739	-0.675729
												Taf15	-0.00841181	-0.675595
												Letmd1	0.178615	-0.674716
												Sp2	-1.50827	-0.674672
												Flt4	-0.820502	-0.674377
												Wdr41	-0.483016	-0.673767
												Fkbp15	0.157048	-0.673516
												Ccdc137	0.363755	-0.672128
												Dmxl1	0.393702	-0.671872
												Rara	-0.343317	-0.671716
												St3gal5	-0.216747	-0.671275
												Ddx3y	-0.280283	-0.669992
												Senp7	-0.754776	-0.669802
												Trio	0.21568	-0.669429
												Gpx3	-5.15268	-0.669404
												Brd2	0.276058	-0.669294
												Trim30d	0.612601	-0.668889
												Plce1	-0.163948	-0.668385
												G6pc	-0.848359	-0.668046
												Ythdc2	-0.680213	-0.667885
												Zfp346	0.650285	-0.667708
												Slc35a4	0.0599847	-0.667484
												Plekhh3	0.591336	-0.667196
												Mark3	-0.897266	-0.666977
												Magi1	0.187164	-0.666639
												Pcsk5	-0.279564	-0.666515
												Slc39a14	-0.321732	-0.666471
												Zfp770	0.61068	-0.666387
												Herc2	-0.869412	-0.66535
												Ndufa5	1.03931	-0.665103
												Tcerg1	0.146377	-0.664789
												Atxn2l	0.351515	-0.66461
												Wdr43	-1.93454	-0.664587
												Plcb3	0.874149	-0.664429
												Gm10785	-1.05615	-0.664339
												Cad	-0.833456	-0.664083
												Tbc1d4	1.38231	-0.663486
												Cox20	-0.390719	-0.663141
												Rab11fip3	0.723164	-0.663045
												Atg2a	-0.775982	-0.66297
												Cyp2c37	0.131905	-0.66216
												Zbtb2	-5.40319	-0.662159
												Hmcn1	-5.2843	-0.661846
												Ktn1	-1.1253	-0.661779
												Parp10	0.29242	-0.661618
												Cd163	0.180787	-0.660963
												Noc2l	0.12654	-0.660554
												Nr5a2	0.026339	-0.660552
												Lztr1	-0.158628	-0.660248
												Rnf214	0.598848	-0.660153
												Angptl4	-0.424228	-0.660137
												Smg1	-0.886817	-0.659015
												Mef2a	0.87064	-0.658739
												Akap9	-0.237155	-0.658536
												Mlxip	0.796187	-0.658462
												Dhx30	-0.398463	-0.657479
												Cyp4a31	0.17032	-0.656467
												Lims2	0.352658	-0.655545
												Wdr59	0.0181076	-0.654501
												Klkb1	-0.185762	-0.653121
												Hnrnpdl	-0.502839	-0.653084
												Ddi2	-0.218534	-0.652844
												Cyp2b9	0.228899	-0.65231
												Pld2	-0.334972	-0.651991
												Ep300	0.496578	-0.651558
												Casd1	-0.0217051	-0.65142
												Cdkn1b	0.116415	-0.650309
												Hp1bp3	-0.3568	-0.648809
												Eml5	-0.400696	-0.648694
												Celsr1	-1.25526	-0.648347
												Dock9	0.405769	-0.647971
												Rab30	-1.13775	-0.647713
												5830473C10Rik	-1.70579	-0.647368
												Etv6	-0.982774	-0.646495
												Gtf2f1	-0.392133	-0.646331
												Acnat1	-0.393688	-0.646116
												Prkab1	-0.425368	-0.645883
												Sh2b1	-0.263177	-0.645471
												Nod1	-0.603954	-0.645088
												Zfp60	-1.61289	-0.644964
												Tmem131	-0.372807	-0.643127
												Tab3	-0.265966	-0.641477
												Vldlr	0.0290012	-0.641229
												Vmp1	-0.677091	-0.640971
												Ggps1	-0.480271	-0.640501
												Tacc2	0.229178	-0.6402
												Swt1	-1.36918	-0.639056
												Tmf1	0.0678281	-0.638994
												Med15	-0.33815	-0.638856
												Rcor3	-1.78678	-0.63804
												Ccdc22	-0.740929	-0.637934
												Srgap2	0.0581408	-0.637771
												Lepr	-0.547734	-0.637637
												Atp2c1	-1.0216	-0.637234
												Ankrd11	0.297576	-0.637124
												Snx8	0.250111	-0.637051
												Glcci1	0.0244119	-0.636766
												Fra10ac1	-0.391182	-0.636684
												Atxn7	-0.265927	-0.634757
												Cebpb	0.326745	-0.634009
												Zfand5	-0.390144	-0.632605
												Cpeb2	-0.917307	-0.632238
												Top1	0.988075	-0.631934
												Kmt2c	0.35885	-0.631784
												Pcmtd1	-0.256371	-0.6316
												Vav1	-2.18615	-0.631545
												Rif1	-0.362657	-0.630117
												Zfp606	0.190876	-0.630114
												Srpk1	-1.31995	-0.629093
												Spns1	0.79214	-0.627932
												Dclre1a	-1.03213	-0.626611
												Itsn2	0.548224	-0.626528
												Rbm22	-0.0258555	-0.626502
												Mfn1	0.167954	-0.625942
												Inpp5b	-0.0127773	-0.625367
												Sec14l4	0.136645	-0.623226
												Taf3	0.935569	-0.623195
												Mxd1	-0.307897	-0.623172
												Vezt	-2.62902	-0.622668
												Daxx	0.906443	-0.621807
												Bmp2	-0.264418	-0.621771
												Nup98	-0.538235	-0.621572
												Zfp445	-0.0281812	-0.620765
												Gimap6	-0.29965	-0.620397
												Araf	0.383686	-0.619641
												Mafg	0.753657	-0.61902
												Smc5	-1.26253	-0.618922
												Zbtb20	-0.488127	-0.61847
												Ube2v2	-0.160465	-0.618344
												Ppp2r3a	-0.380373	-0.617915
												Nr1h2	-0.696284	-0.61758
												Nelfb	0.32135	-0.616286
												Tnrc18	-0.369722	-0.616096
												Ttc5	-0.400705	-0.615331
												Vwa8	-0.789797	-0.615218
												Gk	-0.345924	-0.614168
												Eml4	-0.812272	-0.613755
												Herc1	-0.274368	-0.613555
												Angptl3	0.351012	-0.613348
												Cnot2	-1.46577	-0.612716
												Il10rb	0.783062	-0.611981
												Pygo2	-0.779509	-0.611519
												Polr2f	0.990029	-0.611122
												Rasa1	-0.6745	-0.611112
												Rps6kb1	-0.655549	-0.61083
												Fam214b	-1.96067	-0.610749
												Isg20l2	-2.37706	-0.610208
												Nin	-5.10341	-0.610199
												Lrp3	-0.539707	-0.609657
												Fign	0.657259	-0.609407
												Arhgef40	-2.38545	-0.609189
												Nsmaf	-1.94364	-0.609186
												Net1	-0.515425	-0.609053
												Kif2a	-0.256884	-0.60876
												Trp53bp1	-0.258102	-0.608629
												Zfp148	-0.700511	-0.608518
												Serpina3f	0.672852	-0.607997
												Brd8	-0.956613	-0.607544
												Fkbp2	0.802147	-0.606625
												Ppp1r3b	0.122413	-0.60599
												Calcrl	-1.42385	-0.605518
												Pds5b	-0.313933	-0.605422
												Heatr1	-0.275388	-0.60494
												Ptpn21	-1.29386	-0.604621
												Prodh	-0.455392	-0.603866
												Tlr5	-0.788712	-0.602884
												Slc38a7	0.876095	-0.602829
												Ube4a	-0.0409947	-0.602756
												Neurl3	0.4101	-0.602632
												Stat5b	0.389686	-0.601929
												Git1	0.732279	-0.601781
												Cebpd	0.759431	-0.601373
												Tbrg4	-0.744474	-0.601224
												Mfsd2a	-0.348943	-0.599813
												Smchd1	-0.107402	-0.598847
												Ubr5	-0.327404	-0.598128
												Ogt	-0.920132	-0.597306
												Dnm1l	-0.510271	-0.596999
												Raf1	-0.4366	-0.596862
												Lrrc32	0.0245416	-0.596831
												Chfr	0.940601	-0.596563
												Cnppd1	0.722077	-0.596155
												Smg5	-0.290785	-0.596013
												Usp18	-0.125011	-0.595735
												Scaf8	0.283013	-0.595705
												Crybg3	-0.762495	-0.595701
												Rad1	-0.622402	-0.595671
												C1s1	0.259613	-0.595103
												Pcm1	-1.13828	-0.594783
												Asxl2	-0.15884	-0.59468
												Paip1	-0.521145	-0.594363
												Hmg20b	-0.83494	-0.594357
												Nup160	0.25982	-0.594139
												Apoc4	0.545736	-0.593661
												Fzd6	-5.26502	-0.5936
												Paf1	0.252697	-0.593567
												Secisbp2l	-0.436441	-0.59335
												Cyp7a1	-0.326799	-0.593267
												Clcn2	-0.121172	-0.592186
												Dapk3	0.223053	-0.592136
												Pwp2	-1.13768	-0.591993
												Cntnap1	-0.589144	-0.591801
												Pcnt	-2.32379	-0.591642
												Zmynd11	-0.0391273	-0.591222
												Lcorl	0.780375	-0.591028
												Apc	-0.382281	-0.590054
												Cdk13	-0.139891	-0.589733
												Brca2	-0.80141	-0.588913
												Setd1b	-0.761676	-0.588385
												Ephb4	0.633023	-0.587747
												Mib2	0.0445066	-0.587535
												Nop14	1.2623	-0.586534
												Nabp1	0.767329	-0.58629
												Deaf1	0.8095	-0.58606
												Setd2	-0.439112	-0.58599
												Usp45	0.427878	-0.585851
												Vps11	-0.312103	-0.585437
												Oplah	-0.23351	-0.585165
												Mtrr	-0.341214	-0.584941
												Cyb561a3	1.57673	-0.582963
												Pigv	-0.967224	-0.58274
												Brip1os	0.542503	-0.581949
												Fbxo28	-0.824402	-0.580965
												Ssb	0.03071	-0.580824
												Inafm2	-0.9074	-0.579083
												Adgrl2	-0.355899	-0.578951
												Pum1	0.175147	-0.578926
												Nfyc	-0.409338	-0.578823
												Lrig2	-2.63501	-0.578815
												Lats1	-0.440001	-0.578692
												Lyst	-0.265013	-0.578177
												Atxn3	-1.03151	-0.578123
												Slc35b3	0.43302	-0.577984
												Acnat2	0.246089	-0.577808
												Ermard	-0.575908	-0.577306
												Ptpn2	0.0599174	-0.577287
												Ftcd	0.25364	-0.576873
												Rnf44	0.189115	-0.576846
												Rrp12	-0.441157	-0.576029
												Nfkbia	-0.217713	-0.57594
												Plekhm2	-1.38697	-0.575343
												Dvl3	0.790447	-0.574917
												Trappc11	0.231237	-0.574566
												Malt1	-0.672119	-0.574283
												Zfp874b	-2.45283	-0.574085
												Erbin	-0.341987	-0.573854
												Syde2	0.107839	-0.573845
												Zfp654	-0.269527	-0.573577
												Polg	-0.182392	-0.572699
												Rad54l2	-0.107354	-0.572553
												Myo9b	-0.487592	-0.572061
												Cwf19l1	-1.97786	-0.571952
												Stk11	0.563089	-0.571556
												Cenpc1	-1.26417	-0.571365
												Usp54	-1.61292	-0.570291
												Bach2	0.0497436	-0.569325
												Sorbs2	-0.727476	-0.569319
												Prrc2c	-0.763758	-0.568715
												Rpl35	0.781846	-0.568706
												Vps37b	-0.497898	-0.56869
												Cyp4f13	-1.80202	-0.56819
												Eng	0.413564	-0.568045
												Tdg	0.400719	-0.567789
												Sec31a	-0.0525033	-0.567296
												Polr2a	-0.747918	-0.567118
												Bcor	-2.16446	-0.566939
												Slc4a2	-0.0293759	-0.565287
												Zfr	0.597478	-0.564504
												Usp34	-0.122943	-0.564344
												Smarca2	-0.169885	-0.564117
												Ncor1	-0.829275	-0.563944
												Cep120	0.18316	-0.563287
												Vipas39	-1.59186	-0.563022
												Spg11	0.344284	-0.56261
												Mbnl1	-0.302132	-0.56188
												Irf1	0.220957	-0.561712
												Ufl1	-0.541332	-0.561597
												Lancl1	-0.453664	-0.560298
												Ubr1	-0.324793	-0.559691
												Mafb	0.279893	-0.559645
												Trak2	0.146633	-0.558936
												Uqcc3	-0.607626	-0.558598
												Zfp386	0.363534	-0.556975
												Gbp9	-0.0118403	-0.556514
												Kctd12b	0.0444916	-0.5557
												Gbp7	-1.47619	-0.555319
												Clip1	-0.513359	-0.554105
												Ubap2	-0.451667	-0.553968
												Lipg	0.460009	-0.553863
												Frmd4b	-0.417792	-0.553817
												Hnrnpm	-0.0268606	-0.553588
												Nom1	-0.311851	-0.553273
												Cept1	-0.025404	-0.552515
												Atf4	-0.745604	-0.552346
												1810055G02Rik	-0.470309	-0.552258
												Uap1	-0.985533	-0.551636
												Osbpl8	-0.681035	-0.551144
												Nfkb2	-5.01294	-0.551067
												Tango2	-1.05184	-0.550715
												Prkaa1	0.173843	-0.550525
												Dchs1	0.217831	-0.550384
												Zfp275	0.605884	-0.550212
												Slc35e3	0.642578	-0.550177
												Sf3b3	-0.629809	-0.549425
												Zfp326	-1.04499	-0.548878
												Patl1	0.690635	-0.548806
												Rfng	0.607155	-0.548455
												Rabggta	0.633967	-0.548395
												Ints5	0.129306	-0.547054
												Nktr	-0.052977	-0.546817
												Gnl2	-0.25024	-0.546633
												Pus7	0.26915	-0.545079
												Inpp5k	1.10754	-0.543527
												Exd2	0.19979	-0.543382
												Sel1l	-0.0498971	-0.543159
												Slc43a2	0.469481	-0.542958
												Supt16	-0.75822	-0.542899
												Kdm2a	0.156911	-0.542151
												Etv3	0.64122	-0.541429
												2310061I04Rik	-0.218107	-0.541042
												Naa40	0.961422	-0.539931
												Ube3b	-0.443097	-0.539886
												Ccdc82	-0.912479	-0.539307
												Pik3ca	-0.381697	-0.539248
												Lemd3	-0.462632	-0.538556
												Mapk8	0.419971	-0.53783
												Acot12	-0.154406	-0.537122
												Trim2	-0.739332	-0.537094
												Fam160b1	0.53727	-0.536977
												Nol8	-0.559309	-0.53695
												Atp13a3	-0.400417	-0.536931
												Synrg	-1.29221	-0.536624
												R3hdm2	-0.168032	-0.535417
												Asl	-0.280037	-0.535366
												1810030O07Rik	-0.0802977	-0.534411
												Mrpl38	0.416689	-0.533692
												Ski	0.0148093	-0.533005
												Phlpp2	-5.58789	-0.532773
												Dgat1	0.533236	-0.532646
												Spry4	0.320167	-0.532476
												Zmiz1	-0.151529	-0.532198
												Ankrd17	-0.632232	-0.531471
												Itsn1	0.237385	-0.53144
												E2f4	-0.00263957	-0.530925
												Apbb2	1.15284	-0.530808
												Gpatch2	-0.469211	-0.530487
												U2af1	0.100283	-0.530329
												Zc3h8	-1.14581	-0.530283
												Ric8b	-5.45781	-0.530275
												Tpcn1	0.224222	-0.530263
												Gm4285	-2.15765	-0.530039
												Gng2	0.349393	-0.529985
												Ints8	-0.130607	-0.529414
												Agxt2	0.344325	-0.529287
												Trim26	0.269373	-0.529172
												Csf2rb	-0.0110134	-0.528998
												Cyth1	0.563838	-0.528688
												Tor3a	0.0990391	-0.527504
												Marf1	-0.0922149	-0.527446
												Prg4	0.0367746	-0.527017
												Ddx20	-0.74088	-0.526933
												Wdr6	0.365202	-0.525805
												Map4k5	-0.967086	-0.524737
												Nfatc2ip	-1.56437	-0.524051
												Zfp11	-5.15265	-0.522827
												Gemin2	-4.85651	-0.522778
												Tbc1d2b	-0.604296	-0.521599
												Syne2	-0.100635	-0.521579
												Tgfbr3	-1.32013	-0.521458
												Ppp1r16a	0.0126992	-0.521344
												Ampd2	0.789369	-0.521268
												Zcrb1	-0.391197	-0.520825
												Tada1	0.329523	-0.520579
												Foxa2	1.43729	-0.519555
												Myo1b	-0.305133	-0.519443
												Ints7	-0.0517737	-0.518816
												Prkdc	0.451567	-0.518525
												Flnb	-0.65298	-0.518394
												Pdlim5	-0.749044	-0.518113
												Ptcd3	-0.910906	-0.517762
												Zfyve16	-0.0946582	-0.516929
												Mtm1	0.0192824	-0.515715
												Top2b	-0.613167	-0.515288
												Trip12	-0.116939	-0.514905
												Larp1	-0.323746	-0.514861
												Eif4ebp3	-1.28318	-0.514456
												Ppp3cb	-0.613924	-0.514226
												Sidt2	-0.341377	-0.514193
												Prdm10	-5.45779	-0.514132
												Senp2	0.0249458	-0.514124
												Lrch3	-0.322128	-0.513799
												Cant1	-0.559542	-0.513279
												Rbm4	0.12673	-0.513062
												Arl4a	-0.162426	-0.511802
												Topors	-0.324665	-0.511649
												Eif2ak4	-1.6362	-0.511211
												Jam2	0.596836	-0.510844
												Ilkap	-0.515891	-0.510833
												Itpr2	-0.636354	-0.508921
												S100a13	1.63265	-0.507364
												Gnptab	-0.839109	-0.507135
												Pkdcc	0.35404	-0.50662
												Grina	0.283013	-0.505996
												Ipo13	-0.29901	-0.5057
												Unkl	0.56668	-0.5057
												Parp14	0.225413	-0.505679
												Dbt	-0.520707	-0.505343
												Apbb1ip	1.03403	-0.505249
												Nedd1	-0.306626	-0.504265
												Foxn2	0.175884	-0.503441
												Hip1	-0.726282	-0.503354
												Atad3a	-0.266388	-0.502856
												Arfrp1	-2.30577	-0.502608
												Naaladl2	-1.24914	-0.502117
												Nfat5	-0.0255098	-0.502061
												Slu7	0.0845598	-0.502018
												2610507B11Rik	-0.0624168	-0.501852
												Fmr1	-0.712386	-0.501478
												Ubr2	-0.429434	-0.501362
												Ppp2r5b	-1.3236	-0.501273
												Hck	-4.77603	-0.501105
												Zfp800	-0.217406	-0.501014
												Timm9	-0.39458	-0.500927
												Bag6	0.0346466	-0.500157
												Med25	0.324418	-0.499547
												Ptprd	-0.215114	-0.499375
												Tmx3	0.0338483	-0.499138
												Dctn5	0.635358	-0.499056
												Rbm41	-0.478762	-0.498925
												Tsc1	-0.429562	-0.49889
												Eif2s3y	0.0543088	-0.498712
												Cnot8	0.744125	-0.498557
												Ncoa1	-0.980227	-0.497999
												Sun2	-0.721997	-0.496646
												Rpl36	0.487618	-0.496256
												Birc6	-0.690715	-0.496142
												Atp6v0a2	-0.876012	-0.496034
												Midn	0.295952	-0.495515
												Xrn1	-0.217753	-0.494671
												Crebrf	-0.897477	-0.494454
												Slc30a10	0.864803	-0.494119
												Gga1	1.15595	-0.494068
												Rxrb	0.231112	-0.49378
												Pdik1l	-1.32362	-0.493719
												Tjp1	0.496347	-0.493052
												Sos2	-1.79217	-0.492854
												Pde7a	1.8099	-0.49178
												Sppl3	-0.437815	-0.491546
												Mon2	0.0291744	-0.491025
												Clcn7	-0.317144	-0.490804
												Wdr33	-1.51721	-0.490571
												Ino80d	-0.180238	-0.490452
												Actb	0.568453	-0.490432
												Wdr3	0.550003	-0.490419
												Snip1	0.173055	-0.490394
												Dennd5b	-0.419768	-0.490385
												Ccdc148	-1.18669	-0.490041
												Cgn	-0.650392	-0.489799
												Nup214	0.551495	-0.489525
												Kif5b	-0.170674	-0.489169
												Usp20	1.00869	-0.489136
												Gdi1	0.539331	-0.489036
												Usp16	-0.0680461	-0.48903
												2510002D24Rik	0.762362	-0.48873
												Bbs1	-1.37062	-0.488606
												Npat	-1.80148	-0.48843
												Cdk16	-1.59891	-0.488357
												Swap70	-0.419201	-0.488254
												Pias1	0.373207	-0.488123
												Igfbp1	-0.211836	-0.487435
												Trim41	-0.117576	-0.48729
												Tab2	-0.414474	-0.486253
												Gtpbp10	0.503276	-0.486127
												Kdm4a	-1.10746	-0.486126
												Gimap4	0.914483	-0.485816
												Polr3f	-0.547677	-0.485714
												Ttc3	-0.0486168	-0.48504
												Nek1	-1.31806	-0.484394
												Fam76b	0.407258	-0.482062
												Lrp4	-0.155955	-0.481796
												Amotl1	0.688593	-0.481724
												Nlk	0.817396	-0.481696
												Rps18	0.604611	-0.481027
												Hgfac	0.229294	-0.480914
												Tmem214	0.0970093	-0.480718
												Tle3	-0.584705	-0.480616
												Bloc1s1	1.12928	-0.480595
												Ppp1r16b	0.746831	-0.480545
												Pxk	0.74493	-0.480521
												Cisd3	1.15054	-0.480465
												Apba3	1.45642	-0.480461
												Actn4	-0.66727	-0.480337
												Smad3	0.634409	-0.480015
												Usp21	-0.831679	-0.479757
												Orc3	0.448506	-0.479533
												Rab24	-0.101934	-0.479255
												Slc27a1	-1.1965	-0.478744
												Exoc1	0.656076	-0.478293
												Raver1	1.81596	-0.478127
												Syne1	-0.107605	-0.477418
												Spout1	-1.6382	-0.477356
												Ube2b	-0.149302	-0.477219
												Hnrnpll	-0.475276	-0.476914
												Birc3	0.501977	-0.475896
												Mark4	0.374741	-0.475881
												Fbxl4	-1.11834	-0.475701
												Cdc42ep4	0.0703947	-0.475204
												Zbtb39	-1.61817	-0.474522
												Snhg8	-0.180368	-0.473819
												Bod1l	-1.09902	-0.473664
												Mia3	-0.0889738	-0.473641
												Usp38	-1.17178	-0.472592
												Zfp507	-0.539358	-0.472578
												Fndc3a	0.215933	-0.471887
												Cd38	-0.694334	-0.471683
												Lsg1	0.05208	-0.4712
												Ptk2	0.220281	-0.470904
												Ncor2	0.0721655	-0.470141
												Ltbp4	-0.22745	-0.46995
												Ppp6r3	0.252451	-0.469886
												Zfp266	-0.895936	-0.469141
												Slc22a30	-0.554739	-0.468685
												Dync1h1	-0.660309	-0.467839
												Zfp946	0.520498	-0.467579
												Cfp	-0.785359	-0.467468
												Kctd3	-1.94058	-0.46722
												Twnk	0.393854	-0.466651
												Gckr	-0.554297	-0.465823
												Col18a1	-0.273089	-0.465823
												Zfand6	-0.973653	-0.465727
												Rpl32l	-0.201038	-0.465569
												Rsrp1	0.837036	-0.464995
												Mphosph8	0.8172	-0.46443
												Ddx51	-0.620329	-0.464368
												Washc1	-1.16698	-0.463133
												Atg4d	-0.267532	-0.462947
												Heatr5a	-0.0545623	-0.462911
												Klhl20	0.827726	-0.461435
												Rnh1	-0.219775	-0.460893
												Ganab	0.277803	-0.460829
												Ddx23	-0.206354	-0.460603
												Gm20767	-1.22742	-0.460043
												Tyk2	-0.146284	-0.459778
												Ascc2	0.716456	-0.45955
												Mepce	0.774325	-0.45939
												Rint1	0.345109	-0.459183
												Stard13	-0.412835	-0.457246
												Rapgef2	-1.61132	-0.457206
												Supt7l	-0.372362	-0.456644
												Setd6	0.446154	-0.456604
												Sbf2	0.0354643	-0.455645
												Pim1	0.569764	-0.454844
												Wdfy3	-0.704424	-0.453485
												Wasl	0.155675	-0.453371
												Rassf5	0.274638	-0.453135
												Mcu	-0.841603	-0.45298
												Nfatc3	-0.365888	-0.452292
												Wipf2	0.405402	-0.452185
												Clp1	0.24619	-0.451702
												Lcp2	-0.455233	-0.451069
												Pxn	1.35796	-0.451051
												Glyr1	-0.696088	-0.450699
												Ap3s1	-1.58113	-0.44915
												Akt1s1	-0.861277	-0.448847
												Cpsf4l	-5.03789	-0.448031
												Dcun1d2	-1.40882	-0.447323
												Vps37c	-0.198804	-0.447052
												Mpnd	0.0181395	-0.446932
												Cobll1	-0.435633	-0.44646
												Nde1	0.818439	-0.446374
												Phf3	-0.807914	-0.44597
												Atg2b	0.137842	-0.445258
												Hdac4	-0.223421	-0.444206
												Clcn4	-0.863242	-0.444031
												Prkci	-0.800405	-0.443839
												Tbpl1	-1.56434	-0.443071
												Eral1	-0.105697	-0.442246
												Ppp4r1	0.602077	-0.441962
												Wdr82	0.450733	-0.441783
												Phf2	0.0122453	-0.441584
												Ppp1r13b	-0.72698	-0.441468
												Mfsd14a	0.473901	-0.441456
												Tmem62	0.795969	-0.441271
												Vwce	-0.879419	-0.440884
												Utp20	-0.440647	-0.440618
												Hsd3b7	0.230139	-0.440609
												Zeb1	1.17421	-0.43978
												Dctn1	1.15357	-0.439747
												Wiz	-0.549988	-0.439215
												Zfp68	0.129041	-0.439153
												Nr2f2	0.554653	-0.438904
												Tet3	-0.756542	-0.438219
												Tlk1	0.0283506	-0.437845
												Stam	0.131156	-0.437545
												Fam204a	-0.2236	-0.437069
												Slc30a9	-0.512098	-0.436924
												Fam43a	0.390742	-0.43636
												Galnt2	-0.244832	-0.436301
												Slc17a2	-0.0868408	-0.436296
												Wdr11	-0.43882	-0.435781
												Taz	1.27388	-0.435088
												Sesn1	-2.64292	-0.434509
												Gas2l3	0.00311076	-0.434217
												Itgal	0.271922	-0.434117
												Lonrf3	-1.45271	-0.433908
												Prr14l	-0.0283477	-0.433602
												Slc6a9	0.101365	-0.432787
												Sh2b3	-0.226637	-0.432664
												Dus3l	1.14393	-0.432042
												Cox7c	0.85035	-0.430111
												Nat2	-0.411843	-0.430034
												Uvssa	-1.53787	-0.429273
												Tmem181a	-0.508498	-0.429222
												Cbll1	0.724588	-0.429047
												Tcp11l2	-1.29055	-0.428543
												Tmem205	0.850841	-0.427487
												Ccnk	-0.968631	-0.427133
												Ate1	-0.908761	-0.426824
												Edrf1	0.325588	-0.425422
												Polr3b	0.212885	-0.42526
												Tnfrsf1b	-0.920259	-0.424951
												Dhx36	0.655985	-0.424892
												Arhgap31	0.463363	-0.424172
												Ccdc157	-0.11802	-0.423697
												Atr	-0.392008	-0.42262
												Zscan29	-0.0835323	-0.422547
												Nek9	-0.141688	-0.42221
												Ipo9	-0.67501	-0.422139
												Bahd1	-1.47327	-0.42064
												Gcnt2	-0.467612	-0.420202
												Arhgap12	0.543507	-0.420135
												Ppm1k	-0.47988	-0.419809
												Tsc2	-0.056808	-0.419456
												Suco	0.234925	-0.418512
												Tmem94	0.112918	-0.417561
												Xpo6	-0.621625	-0.417136
												Stub1	0.849889	-0.416876
												Sec24b	-0.190124	-0.416094
												Zzz3	-0.710651	-0.415754
												Jmjd8	-1.12065	-0.414481
												Vcpip1	-0.421813	-0.413488
												Ulk1	-0.399632	-0.41318
												Zfp180	-5.26493	-0.412522
												Nkiras1	-0.628526	-0.412367
												Usp7	-0.841786	-0.41177
												Clasp2	0.974247	-0.411669
												Tceal8	0.865015	-0.411542
												Ubl4a	0.0565058	-0.41133
												Fam49a	0.287809	-0.411159
												Zfp597	-1.29063	-0.410974
												Csgalnact2	0.112771	-0.409264
												Pip5k1c	-0.320557	-0.409134
												Nup62	-5.52292	-0.408944
												Xpot	-0.442646	-0.408655
												Tgfbr1	0.438989	-0.407968
												Ythdf1	-0.616102	-0.407274
												Aatf	-2.27729	-0.407178
												Arhgef10l	0.408597	-0.406773
												Ubap1	-0.619771	-0.406604
												C4b	0.0962235	-0.406283
												Dhx37	0.473761	-0.40626
												Cask	-0.664522	-0.405678
												Sirt2	0.530175	-0.405619
												Ift140	-0.125892	-0.405259
												Bhmt2	0.272347	-0.405204
												Rida	0.310458	-0.405026
												Foxred1	0.0456362	-0.405022
												Sipa1l2	0.256795	-0.404951
												Plec	-0.622499	-0.404585
												Susd6	-0.225702	-0.40431
												Myo6	-0.0679024	-0.404147
												Rbm27	-1.66795	-0.403883
												Jak1	-0.515695	-0.40328
												Chac2	-1.68611	-0.403104
												Nacc2	-0.579805	-0.402165
												Mrps21	-0.165471	-0.401672
												Tle4	1.53664	-0.401656
												Proser2	1.32936	-0.401363
												Sat1	0.0508987	-0.400753
												Rpl28	0.680075	-0.400646
												Tnfaip3	-1.09387	-0.400086
												Ash1l	-0.362735	-0.398988
												Zfp467	1.12272	-0.398498
												C87436	0.790072	-0.398491
												Abca1	0.0905143	-0.39716
												Tgfb1	-0.146445	-0.395272
												Exosc10	0.133639	-0.395118
												Pitpnc1	-1.06231	-0.395019
												Fam234b	-0.294675	-0.394365
												Tpst2	0.821376	-0.394039
												Cdc42ep1	0.241288	-0.393845
												Chd2	0.32535	-0.393507
												Dhrsx	-1.24076	-0.393264
												Cox17	1.12528	-0.392981
												Ocln	-0.618778	-0.392597
												Snrpa1	-0.0346904	-0.392416
												Wwc1	-0.825053	-0.391823
												Ankrd26	-0.093122	-0.391798
												Xaf1	-0.247729	-0.391531
												Stat6	-0.704714	-0.391343
												Dhx38	-0.670679	-0.391276
												Zfp646	-1.15037	-0.391229
												Gtf2h3	0.425812	-0.390768
												C2cd2l	-0.997334	-0.390123
												Ccng2	-0.488312	-0.390035
												Hira	0.553212	-0.389419
												Oasl2	-2.45244	-0.388545
												Trabd	-0.551458	-0.38808
												Arhgef3	0.0844516	-0.387631
												Ccar2	-0.404705	-0.387524
												Tlk2	-0.0642051	-0.387302
												Prkx	-1.42473	-0.386896
												Suz12	-0.295847	-0.38495
												Bcl2l1	-0.100943	-0.384588
												Arel1	-1.03813	-0.384374
												Chuk	-0.592012	-0.384255
												BC028528	-0.504423	-0.383737
												Arfgap2	-0.257809	-0.383642
												Zfp24	-1.65164	-0.383267
												Myd88	-0.248046	-0.382752
												Epc2	-1.56453	-0.38264
												Trnt1	0.588752	-0.382444
												Nkd1	0.115564	-0.382439
												Cox6c	0.572941	-0.382341
												Cyp2d22	-0.24634	-0.382313
												Zfp207	-0.390438	-0.382264
												Ranbp10	0.12985	-0.382116
												Prepl	-0.243704	-0.381581
												Pum2	-0.506766	-0.381126
												Chtop	0.73013	-0.380923
												Pml	0.113646	-0.380632
												Golga5	1.0334	-0.379858
												Becn1	0.162883	-0.379716
												Smad7	0.604536	-0.379631
												Enpp2	-0.214875	-0.379506
												Hace1	-1.72853	-0.379231
												Setx	-0.583064	-0.379026
												Cd1d2	-1.00284	-0.378978
												Bcorl1	0.160517	-0.378724
												Sphk2	0.655729	-0.37803
												Pphln1	-0.0741419	-0.377665
												Rnpc3	0.0242399	-0.377104
												Fbxo31	0.152486	-0.376627
												Gsk3b	0.291517	-0.375991
												Zbtb10	0.192786	-0.375803
												D630039A03Rik	-0.64593	-0.37526
												Tle1	-0.254552	-0.374526
												Tbc1d17	-0.860999	-0.372592
												Dixdc1	-1.06435	-0.372243
												Slc7a2	-0.253441	-0.371618
												Tubgcp6	-0.675266	-0.371522
												E030030I06Rik	-1.68611	-0.37088
												Zbtb7a	-1.13722	-0.370529
												Rcc2	-0.547826	-0.370422
												Ctif	0.0213337	-0.370282
												Nup205	-0.185497	-0.370275
												Bet1l	0.400842	-0.370219
												Sec16a	-0.40293	-0.369926
												Atg14	0.54569	-0.369846
												Trim8	-0.709856	-0.36958
												Traf2	1.13654	-0.369458
												Cluap1	1.25543	-0.369064
												Fam120c	-2.37434	-0.368916
												Fmo5	-0.409625	-0.368415
												Eif4b	-0.656123	-0.366907
												Mtmr3	-0.409867	-0.366627
												Dennd5a	-0.432206	-0.366431
												Phlda1	0.820694	-0.366099
												Gopc	0.0562903	-0.365988
												Evi5	-0.539019	-0.365188
												Sgk1	-0.475183	-0.365171
												Elob	1.00802	-0.364935
												Ncln	0.291476	-0.3642
												Stx2	0.90309	-0.363996
												Slc9a8	1.19061	-0.363994
												Rmnd1	0.179259	-0.363584
												Abcf3	-0.444831	-0.363465
												Jade1	-0.960981	-0.36315
												Unc93b1	-0.317622	-0.362829
												Dmd	0.362342	-0.36281
												N4bp2	-0.928873	-0.362804
												Limd2	0.369772	-0.362324
												B4galnt1	0.38286	-0.362175
												Plekha1	0.738685	-0.362014
												Ddx27	-0.369203	-0.361317
												Mtpap	1.30103	-0.36093
												Fnip2	0.427262	-0.360561
												Mgat1	0.458856	-0.360339
												Sec62	0.361687	-0.359654
												Agap3	1.14505	-0.35963
												Kcnn2	0.334823	-0.359209
												Crebzf	0.161623	-0.35868
												4931406P16Rik	0.959418	-0.35854
												Ripk4	1.17981	-0.35848
												Pkn1	1.00079	-0.358217
												Zfp933	-2.1283	-0.358125
												B3gat3	1.40644	-0.357831
												Gtf2a1	-0.163411	-0.357515
												Pprc1	-0.879969	-0.357203
												Ticam1	-0.103864	-0.357034
												Dnajc13	-0.00501988	-0.356848
												Bcar1	-1.58929	-0.356403
												Hnrnpul2	-0.0731551	-0.356197
												Prdm2	0.00527432	-0.355939
												Ist1	0.160596	-0.355291
												Rnf216	-0.314863	-0.355281
												Zfp217	0.270599	-0.354809
												Wnk1	-0.510622	-0.354027
												Ppfibp1	0.470245	-0.353858
												Ppp4r2	-0.0564351	-0.353633
												Gab1	0.0749353	-0.353591
												Tars2	0.174675	-0.353426
												Smarcad1	0.0868171	-0.353114
												Znrf3	-0.946143	-0.352651
												Dolpp1	-1.88601	-0.352447
												Alpl	-0.302551	-0.35226
												Trit1	-0.498746	-0.351716
												Golim4	0.0562075	-0.35165
												Acer2	-1.17167	-0.351271
												Lmf2	0.764788	-0.350921
												Dpf2	-0.190962	-0.350845
												Manea	-1.43213	-0.350466
												Ppargc1a	-0.535967	-0.350055
												Rpap2	-0.215034	-0.349676
												Lsm14b	0.408518	-0.34923
												Gatad2a	-0.240202	-0.34908
												Acsl1	-0.339739	-0.348671
												Dlg1	0.1295	-0.348565
												Zbtb43	-0.243888	-0.348299
												Lgr4	0.335721	-0.348116
												Lrch4	-1.59155	-0.347818
												Diaph1	0.0699162	-0.346911
												Spen	-0.502792	-0.346351
												Arglu1	-1.17162	-0.346328
												Fgd6	-0.0884442	-0.345982
												Ralgapb	-0.0472825	-0.345276
												Napa	-0.341771	-0.345233
												Trrap	-0.85775	-0.34459
												Tdp2	-0.851642	-0.343596
												Rock2	-0.781404	-0.342964
												Dstyk	0.260313	-0.342834
												Rrbp1	-0.366178	-0.342715
												Nol10	-2.26575	-0.342647
												Msn	0.661631	-0.342451
												Tiprl	0.201978	-0.342403
												Lhfpl2	0.16623	-0.341955
												Gnas	0.136274	-0.341179
												Prlr	-0.793453	-0.341064
												Tgfbrap1	-0.662138	-0.340988
												Stat3	-0.32951	-0.340384
												Crtc3	0.0840666	-0.34013
												Smarce1	0.25817	-0.339855
												Optn	0.0775194	-0.339597
												Cpne8	-1.90314	-0.339444
												Washc2	-0.577237	-0.339366
												C8a	0.197093	-0.33934
												Crcp	-0.0107413	-0.339169
												Sntb2	0.17379	-0.339045
												Col4a3bp	0.489859	-0.338978
												Daam1	0.120946	-0.338765
												Mov10	-0.510336	-0.338092
												Mn1	-0.288953	-0.33761
												Etfbkmt	-0.598335	-0.336613
												Lig3	0.423833	-0.335964
												Zbtb4	-0.426737	-0.335902
												Ubac1	-0.121196	-0.335588
												Rbm18	-0.306947	-0.335169
												Mef2d	-0.208319	-0.334944
												Hgs	0.753995	-0.334308
												Smim26	0.349451	-0.334153
												1700017B05Rik	-1.17767	-0.334125
												Ppargc1b	0.0161715	-0.334057
												Yars	-0.969067	-0.33376
												Fgfr4	0.0934572	-0.333587
												Pabpc4	-0.268838	-0.333466
												Dcbld1	-1.14157	-0.332751
												Idnk	-0.455375	-0.331798
												Vps54	-0.124899	-0.331712
												Plcl2	-0.16453	-0.331394
												Pias2	0.262057	-0.331177
												Eed	0.254382	-0.330183
												Hexim1	-0.199644	-0.329995
												Ube2i	-0.959772	-0.329951
												Hdac3	-1.24246	-0.329491
												Arhgap23	0.698002	-0.328911
												Fam114a2	0.0163458	-0.328774
												Dennd1b	0.397895	-0.328745
												Rsf1	-0.590142	-0.328294
												Ppfibp2	-0.69744	-0.328153
												Pole3	0.311369	-0.328091
												Padi2	0.0911018	-0.327775
												Fndc3b	-0.210982	-0.327735
												Lifr	0.113251	-0.327483
												Cdc42bpg	-0.386639	-0.327071
												Zbtb14	0.192096	-0.326978
												Arfgef2	0.117378	-0.326412
												Cblb	-1.57881	-0.326341
												Cflar	-0.179477	-0.326227
												Ptprb	-0.0757442	-0.325463
												Tacc1	0.345088	-0.325461
												Cyp2j6	-0.0286338	-0.325261
												Abi2	-0.876116	-0.325113
												Tstd2	-0.956836	-0.324696
												Osgin1	0.0672713	-0.324627
												Cdkn2aip	-0.130393	-0.324128
												Atp6v0a1	0.545116	-0.324009
												Htatsf1	1.05354	-0.323264
												Hnf4a	-0.345413	-0.32314
												Trip4	-0.701342	-0.322801
												Xylt2	-0.0119749	-0.322705
												Ddx58	1.09289	-0.322228
												Akap13	0.139669	-0.322138
												Gm12250	0.427242	-0.321512
												Zzef1	-0.322621	-0.321312
												Rnft1	0.430747	-0.321143
												Rilp	-0.0102504	-0.321058
												Arrb1	-0.0195121	-0.320977
												Ildr2	-0.893017	-0.320572
												Pfdn5	0.857838	-0.320461
												Clec4a1	-5.15265	-0.320371
												Jak2	-0.155654	-0.320073
												Max	-0.237961	-0.319781
												Ube2r2	-0.222462	-0.318623
												Dexi	-1.02035	-0.31859
												Cyth2	0.836884	-0.318551
												Il17ra	-0.807747	-0.318463
												Mapre3	0.997603	-0.317875
												Pde4dip	-0.613903	-0.317706
												Numa1	-0.64851	-0.316958
												Rnf2	0.217057	-0.316852
												Tmem201	-1.11801	-0.3167
												Hltf	0.583272	-0.316486
												Flii	-0.185691	-0.316289
												Chm	0.267463	-0.316278
												Stxbp2	-1.18005	-0.315551
												Elmo2	0.253268	-0.314527
												Gdap2	-0.431874	-0.314371
												Trappc8	-0.147839	-0.313908
												Stk40	0.163983	-0.313782
												Nsd2	-0.620876	-0.31359
												Phyhd1	-0.422636	-0.312887
												Iqgap1	-0.26156	-0.311532
												Fam20a	-0.0462996	-0.310825
												Bbip1	0.519117	-0.310688
												Hdac1	-0.0178502	-0.310144
												Gpat4	0.753714	-0.310139
												Ptbp1	-0.0299448	-0.310034
												Ttpal	-0.833954	-0.309855
												Otud4	-0.1229	-0.309776
												Ddx50	-0.485675	-0.309586
												Rrn3	-1.01999	-0.309519
												Mapk9	-0.573709	-0.30898
												Nop58	-0.176103	-0.308884
												Mpzl2	0.167876	-0.308021
												Zfp35	-0.930407	-0.307902
												Sra1	0.856498	-0.307668
												G0s2	0.411705	-0.30762
												Mtus1	0.607664	-0.3076
												Riok2	-1.03862	-0.307578
												Kdm7a	-0.170381	-0.307153
												Tpp1	-0.513343	-0.306698
												Arnt	0.684717	-0.306678
												Map3k7	-0.063217	-0.30583
												Hbs1l	-0.761459	-0.30502
												Wdr13	0.0535689	-0.304749
												Ppdpf	0.0948016	-0.304705
												Atl2	-0.133748	-0.304037
												Adcy9	-0.395373	-0.304014
												Ylpm1	0.593317	-0.30386
												Cir1	-0.079361	-0.303713
												Sympk	-0.66588	-0.302961
												Oser1	0.540696	-0.302916
												Inhbb	-5.99779	-0.302597
												Ccnyl1	-1.47327	-0.302403
												Lemd2	0.540568	-0.301578
												Rock1	0.0221968	-0.301154
												Spns2	1.07934	-0.300863
												Trp53rka	0.299143	-0.300637
												Tymp	0.218674	-0.300049
												Gm14325	0.185657	-0.300031
												Zfp871	0.027127	-0.299164
												Ltv1	0.809907	-0.298876
												Tbk1	0.358243	-0.298369
												Zfand4	-1.59216	-0.298303
												Akr1d1	0.411671	-0.296657
												Fam117b	0.429202	-0.296428
												Dda1	-2.30582	-0.295984
												Kif21a	-0.238791	-0.29555
												Kdm1a	0.0679941	-0.295007
												Gas2l1	1.13165	-0.2945
												Pfkfb2	-0.985146	-0.29439
												Hook2	-0.426532	-0.293848
												Sufu	-5.18748	-0.293834
												Kdm4b	-0.137642	-0.293808
												Lrrc57	-2.18162	-0.293119
												Otud7b	-0.39869	-0.292702
												G3bp1	0.243205	-0.292539
												Irf3	0.200479	-0.292174
												Socs6	0.829198	-0.29208
												Klhl2	0.749036	-0.291381
												Rpl35a	0.809375	-0.291278
												Furin	-0.133169	-0.29017
												Pdzrn3	-0.879539	-0.289785
												Fbxo38	0.269451	-0.289688
												Galt	0.422792	-0.289107
												Ypel3	0.255922	-0.288101
												Cxxc5	-2.71746	-0.287812
												Vps4a	0.374708	-0.287634
												Ndufa3	0.26944	-0.287418
												0610010F05Rik	0.846174	-0.287002
												Ano6	0.0377156	-0.286504
												Ttyh3	0.263368	-0.286307
												Map3k11	0.738271	-0.286255
												Eif1a	-0.296651	-0.285899
												Cul5	-1.25637	-0.285429
												Invs	0.796199	-0.28482
												Tmsb4x	-0.315263	-0.284575
												Stim2	-0.420985	-0.284343
												Nup88	0.1348	-0.284016
												Pnn	-2.7534	-0.283571
												Snrnp200	-0.342391	-0.283417
												Csrnp1	-0.45849	-0.283323
												Slc25a22	-0.824641	-0.283179
												Hint2	-0.169727	-0.283121
												Atp7b	-0.376486	-0.282477
												Zranb2	0.626539	-0.280651
												Aspdh	0.184058	-0.280445
												Wdr46	-1.48353	-0.280424
												Fgf1	-0.642535	-0.280412
												Agt	0.360721	-0.280347
												Fbxo22	0.145127	-0.279253
												Bckdk	-2.07059	-0.2788
												Ddit4	0.501527	-0.278462
												Rere	0.421949	-0.277973
												Cers6	-0.695048	-0.277749
												Wdr34	-0.0739897	-0.27717
												Farp1	-0.258539	-0.276769
												Eif4a2	-0.272163	-0.276424
												Ecm1	-0.0257608	-0.276048
												Bmi1	-0.124275	-0.275977
												Phospho2	-0.0110137	-0.275807
												Aldoa	-0.0372147	-0.275762
												Bap1	0.910913	-0.27569
												Tob2	-0.716627	-0.274901
												Utp3	0.442242	-0.273752
												Dusp6	0.610167	-0.273731
												Cpeb3	-0.268963	-0.273449
												Insr	-0.0335498	-0.273075
												Abr	-0.362913	-0.272943
												Acp6	-0.156958	-0.272512
												Copa	0.353551	-0.272169
												Tesk1	0.288844	-0.27207
												Tcaim	0.283359	-0.272034
												Naa10	1.15896	-0.271914
												Sec23ip	-0.301116	-0.271849
												Camk2n1	-0.178085	-0.271775
												Slc12a6	0.204381	-0.271715
												Irf7	1.00975	-0.271646
												AU040320	-0.204811	-0.271342
												Slc25a28	-1.36559	-0.271324
												D2hgdh	0.472397	-0.27125
												Slc18b1	0.0433335	-0.270828
												Ncaph2	0.316089	-0.270695
												Styx	-0.316801	-0.270508
												Atg9a	-0.753201	-0.270487
												Erg	-1.23217	-0.270463
												Csk	-0.0609455	-0.270432
												Usp40	0.154244	-0.270342
												Frmd6	0.0861956	-0.269803
												Trappc5	-0.719562	-0.269332
												Pex1	-1.26796	-0.268924
												Poglut1	0.633001	-0.266932
												Ell2	-0.29815	-0.266093
												Apol9b	0.577843	-0.265397
												Cars	-0.214963	-0.265386
												Aak1	-0.411411	-0.265244
												Pnpt1	0.167767	-0.265187
												Serac1	-1.94056	-0.264874
												Sh2d4a	-1.96062	-0.264631
												Ing1	1.04681	-0.264385
												Stx4a	-1.36247	-0.263672
												Rrp8	-0.353605	-0.262878
												Nf1	0.0204367	-0.262779
												Sgk3	1.25687	-0.261951
												Elp2	-0.803567	-0.261793
												Dcun1d1	-0.305737	-0.26167
												Foxj3	-0.914692	-0.261309
												Fat4	-0.462939	-0.261184
												Fuz	-1.93536	-0.260974
												Wdr81	0.181106	-0.260883
												Kif13b	-0.454251	-0.260556
												Dennd1a	-0.473143	-0.260535
												Ifrd2	-0.186532	-0.260405
												Atpaf2	0.599829	-0.260034
												Adarb1	0.272772	-0.259259
												Tsc22d2	-0.19076	-0.258799
												Rab3gap1	0.799701	-0.258463
												Dnajc21	-1.23846	-0.258206
												Abcf1	-0.475807	-0.258115
												Stag2	0.148878	-0.257992
												Ripk2	-5.43269	-0.257798
												Zcchc2	0.363472	-0.257448
												Spp1	-1.02046	-0.257301
												Eif5	-0.209658	-0.257229
												Aup1	0.2782	-0.256977
												Srp72	0.134502	-0.256826
												Ttbk2	-0.597946	-0.256767
												Scyl3	-1.14248	-0.256604
												Tmpo	-0.283616	-0.256346
												Trim33	-0.117812	-0.256213
												Gm17644	-2.14504	-0.256123
												Med6	0.432479	-0.255197
												Ankib1	0.528607	-0.255123
												Pcnp	-0.1916	-0.255115
												Herpud1	0.09285	-0.255095
												Gbf1	-0.417859	-0.254936
												Pi4k2b	-0.382769	-0.254721
												D16Ertd472e	-0.992148	-0.254429
												Gorasp1	-1.17782	-0.253762
												Mynn	0.123887	-0.253194
												Mier1	0.72062	-0.252833
												Mief1	0.623709	-0.252426
												Ctdspl2	0.630779	-0.252419
												Arl6ip6	-0.671231	-0.25226
												Dram2	0.0539247	-0.251981
												Trim25	0.39675	-0.251614
												Usp9x	-0.219148	-0.250998
												Fam120a	-0.275515	-0.250617
												Acvr1	-0.364533	-0.250052
												Fnbp1	1.54877	-0.248861
												BC017158	-5.78892	-0.248799
												Ppp2r2d	-0.00965008	-0.248744
												Wrap53	0.98815	-0.2483
												Asb13	-0.675368	-0.248162
												Ddx6	-0.530798	-0.247539
												Vezf1	0.0162502	-0.247503
												Ankfy1	-0.479157	-0.246953
												Ncbp1	-0.219534	-0.246531
												Arap1	0.0286604	-0.245755
												Klc4	0.153845	-0.245511
												Gtf3c1	-0.87747	-0.245297
												Mcee	-0.0184528	-0.245202
												Dido1	-0.322345	-0.244996
												Fgl1	0.715656	-0.244972
												Rgl1	0.837911	-0.244908
												Pecam1	-1.75331	-0.244743
												Neu1	-0.136115	-0.244066
												Ifnar1	-0.830852	-0.243765
												Rcc1l	-1.01677	-0.24358
												Tat	-0.0370586	-0.243511
												Arf6	0.343533	-0.243486
												Vcam1	0.270053	-0.243061
												Rela	-1.00348	-0.242583
												Cdc27	0.177535	-0.242
												Rasgrp1	2.22859	-0.241609
												Atp7a	-2.75132	-0.240785
												Eif2ak3	-1.071	-0.239889
												Adgrl4	0.255094	-0.239277
												Cnep1r1	-2.33263	-0.239092
												Efl1	0.329931	-0.238897
												Eef1d	-0.0590416	-0.2386
												Arhgap42	0.191262	-0.238535
												Gtf2h1	0.247583	-0.237519
												Zfp358	-1.85485	-0.237491
												Cnot6	0.0635809	-0.237281
												Plekho2	-0.0828977	-0.237271
												Ddx18	-0.673433	-0.236762
												Fam53a	-0.865681	-0.23662
												Arhgap21	-0.103435	-0.2364
												Haus6	-4.66067	-0.23628
												Zfand1	-0.498061	-0.235798
												Prkd3	-0.0958348	-0.235637
												Upf2	-1.11857	-0.235367
												Mtmr10	0.0838411	-0.235133
												Rabgap1	0.211486	-0.23481
												Cog8	-1.49864	-0.234528
												Ppp1r12a	-0.115462	-0.233966
												Nufip2	-0.643622	-0.233622
												Wdr48	0.0462289	-0.233497
												Sbno1	0.245672	-0.23336
												Gde1	-0.128526	-0.233227
												Nrd1	0.270101	-0.232477
												Plekhj1	0.656564	-0.232236
												Nup155	-1.60943	-0.232064
												Notch2	0.199012	-0.231383
												Fbxo32	1.69523	-0.23099
												Snrpd2	0.0408672	-0.230752
												Golga7	0.235061	-0.230284
												Gm10767	-0.78415	-0.229735
												Herc4	-0.490227	-0.22969
												Cdc73	0.293168	-0.229182
												Pbld2	-0.605662	-0.228737
												Cdo1	0.428056	-0.228377
												Nup153	-0.662845	-0.228217
												Gtf3c6	-0.277495	-0.228051
												Picalm	-0.368963	-0.227851
												Pnkp	1.61027	-0.227464
												Arhgef18	0.17256	-0.227269
												Irak1	0.0971451	-0.226872
												Pam16	-0.0725375	-0.226601
												Anapc1	0.238098	-0.226502
												4921524J17Rik	-1.32016	-0.226269
												Tom1	0.43504	-0.225537
												Id3	-0.518425	-0.225386
												Cmpk2	-1.90323	-0.225329
												Srrm2	-1.03944	-0.225008
												Jtb	-0.734034	-0.224682
												Bcr	-0.462224	-0.224639
												Limd1	0.871679	-0.224584
												Lrrc8c	0.222699	-0.224426
												B2m	0.589129	-0.224375
												Dr1	-1.34	-0.224198
												Luc7l3	0.592401	-0.223764
												Pom121	-0.911974	-0.22369
												Hmbox1	0.127282	-0.222921
												Vnn3	0.119692	-0.222314
												Pfkfb1	0.713311	-0.222216
												Xdh	0.0389916	-0.221934
												Sema6a	-0.329006	-0.221403
												Agtr1a	-0.374364	-0.221346
												Phip	-0.567438	-0.221241
												Fam124a	1.16867	-0.221088
												Tnks2	-0.230578	-0.221079
												Aldh16a1	0.470565	-0.220672
												44447	-0.689041	-0.220617
												Angel2	-2.60239	-0.220594
												Hnrnpd	0.598758	-0.220253
												Pgap2	-0.284605	-0.219168
												Slc4a7	-1.26132	-0.218727
												Ctdp1	-5.10348	-0.218535
												D430042O09Rik	-1.77495	-0.218316
												Senp3	-0.94737	-0.218238
												Ap2a1	-0.26303	-0.216867
												Abca9	-0.778103	-0.216663
												Senp6	0.262655	-0.216476
												Aff1	0.134841	-0.216256
												Ypel2	-1.67603	-0.216167
												Atp11c	-0.305404	-0.215938
												Rab11fip2	-0.994153	-0.215681
												Micall1	-0.340037	-0.215471
												Stag1	-0.961385	-0.215402
												Fgfr1op	-0.146317	-0.215312
[truncated: 4,378 more rows]

## Sheet: Quadrant A(8)
gene name
Gm20594
Txlng
Rgl3
Lars2
Fgd5
A330023F24Rik
Hmg20a
Hamp

## Sheet: Quadrant B(158)
gene name
Hist1h4d
Rpph1
Prkag2
Rn45s
Npr1
Cxxc1
Apoc1
Map4k4
Mast2
Foxp4
Sds
Zfp36
Tra2b
Mir17hg
Trmt1l
Prkcd
Plek
Abhd11
Ttc36
Zbed5
Apoc3
Pnisr
Srsf10
Homer1
Pelp1
Dnajc7
Rpl21
Ppig
Ndufb7
Ikzf5
Ciapin1
Scoc
Mbp
Lamtor3
Arf5
Rab9
Pelo
Serpina11
D8Ertd738e
Rcan1
Wipf1
Uqcrq
Atp5e
Uqcrb
Bag3
Cox5b
Mecp2
Ufd1
Gamt
Slc3a2
1700021F05Rik
Tmem38b
Snapin
Dap3
Cinp
Zfp260
Clpp
Txn1
Gmppb
Rps27l
Hist2h2aa1
Fkbp3
Etfb
Grtp1
Psmb6
Zmat2
Lmna
Hcfc1r1
Cish
Ehd1
Ptms
Csnk2a2
Aspa
Ubl5
Oxnad1
Fbxl5
Fau
Smlr1
S100a1
Fgfr1op2
Slbp
Rbm8a
Pex13
Ehd3
Rpl36a
Isy1
Ucp2
Ndufa12
Rps20
Dhrs11
Dnlz
Derl2
Spint2
Exoc2
Cks2
Mif
Fxn
Atp5k
Rab12
Kyat3
Add1
Atp6v1f
Dph3
Cuta
Wdr45b
Rnf5
Sec61g
Ston1
Rps13
Kdelr1
Tmem234
Cotl1
Mrpl39
Tmem208
Bdh2
Snrpg
Rsl24d1
Ppih
Rps8
Arpc3
Gid8
Rnf144a
Trappc6b
Rpusd3
Mup2
Mrpl37
Rmrp
Arl4c
Mettl9
Mrpl15
Ssr4
Pdpk1
Ifitm3
Psmb5
Nudt14
Psmc1
Coa3
Itpk1
Hsd17b10
Ccl6
Hmox2
Gstp1
Serpina1e
Rrm1
Ndufc2
Ndufb8
Samm50
Atp5l
Cyc1
Atraid
Rac1
St13
Pcbd2
Cox7a2
Ppib
Taldo1
Mup1
Acly

## Sheet: Quadrant C(28)
gene name
Scpep1
Pomp
Rnf19b
Rpl5
Hspe1
Iah1
Sec61b
Gstm2
Cetn3
Rraga
Ssu72
Ethe1
Iyd
Wdr61
Arhgap18
Shmt1
Mup19
Cox7a2l
Psma1
Hist1h2bq
Mup11
Crebl2
1810008I18Rik
Gprin3
Cstb
Mup14
Fasn
Fdps

## Sheet: Quadrant D(378)
gene name
Sycp3
Cyp2b13
Cnbd2
Il1r1
Zcchc7
D17H6S56E-5
Srsf11
Ccnl1
C730036E19Rik
Srek1
Zc3h7a
Aim2
Prickle1
Morc3
Zscan26
Nrbp2
Noct
Gin1
Trim39
Zfp276
Luc7l2
Nlrp6
Tmem25
Clk4
Fam214a
Cspp1
Ciart
Clk1
Scnn1a
Pan3
Zmym5
Cnst
Mprip
Fam193b
Zfp280c
Mir22hg
Sall1
Pnpla1
Syvn1
R3hdm1
Pwwp2a
Paxbp1
Krit1
Il15ra
Micu3
Akap8
Fnbp4
Slfn5
Prpf38b
Tmem87b
Magt1
Ifi207
Kyat1
Morc2a
Stat2
Uimc1
Phf20l1
Mmp14
Tra2a
Mug-ps1
Zfp113
Prpf39
Mtf2
Sult1d1
Odf2l
Srpk2
Mapk1ip1
Tead1
Map4k2
Zc3h13
Mapk12
Mdm4
Nop56
Fnip1
Zfp280d
Phf21a
Lpar6
Rbm28
Nrp1
Mterf3
Nuak2
Per2
Rbm5
Ifit1
Epb41
Slc16a5
Nr1h4
Gm3219
Zkscan3
Cyp2a22
Pan2
Ushbp1
Camta2
Trpm7
Rbm6
Sf3b1
Mtss1
Phf12
Stx16
Bcl6
Ankrd16
Srsf4
Map2k6
Rdh18-ps
Safb2
Cdk11b
Eppk1
Zcchc8
Hivep2
Hps5
Slc22a5
Taf2
Golgb1
Foxp2
Sltm
Trim24
Zpr1
Slfn8
Zfp395
Echdc2
Rai14
Plscr4
Ercc6
Lrrc39
Slc25a51
Ppl
Zfp131
Srrm1
Kcna2
Hnrnph1
Prox1
Larp4b
Cnot7
Mylk
Fam135a
Pogz
Slco1a4
Kansl1l
Sorbs3
Tcf7l2
Bcl7a
Gmeb1
Fbrs
Ehmt1
Ccar1
Uhrf1bp1l
Ercc5
Clk3
Gramd1c
6430706D22Rik
Taf4
Arl13b
Zfp141
Carmil1
Rai1
Rbm39
Itga5
Shank3
Cyp2d13
Lrrfip2
Tnrc6a
Dock7
Inpp4a
Usp42
Sbno2
A730017L22Rik
Kit
Dmtf1
Nmrk1
Mical3
Ces1b
Birc2
Chd6
Slc12a7
Mlxipl
Slc17a3
Setd1a
Znrf1
Bclaf1
Eif5b
Ttf1
Sirt7
Nxf1
Crtc2
Kdm3b
Supt5
Stap2
Srrt
Xylb
Thoc2
Mllt10
Mier3
Plekha6
Bfar
Ncapd3
Pear1
Stard8
Dhx57
Igip
U2surp
Cecr2
Baz2b
Kin
Metap1d
Rictor
Slc47a1
Rsrc2
Kdm6b
Nsd3
Ralgapa1
Iffo1
Acvr2b
Srsf7
Ell
Sema4g
Zmym2
Mbd6
Trp53bp2
Kat6b
Rbbp6
Mief2
Ythdc1
Cbx4
Zfp750
Dusp11
Chd8
Baz1a
Sirt1
Cipc
Stk38
Ifi203
Zfp972
Tcirg1
Dlgap4
Brpf1
Fam13b
Urb1
1810026B05Rik
Thrap3
Zdhhc20
Bicd2
Ahr
Saa4
Nemf
1810032O08Rik
Mdm2
Trp53inp1
Ngef
Zbtb11
Irf9
Safb
Mertk
Dhx16
Zfp592
Atrx
Robo4
Cnot4
Map3k5
Frs2
Alg11
Emsy
Ppfia1
Rufy2
Pitpnm2
Cherp
Hnrnph3
Gtf3c2
Ehbp1
Skil
Hjurp
Nisch
Epc1
Mbtd1
Rexo1
Fbxw7
Zfp317
Gigyf2
Mrpl18
Ddx39b
Fyb
Zfp384
Dusp1
Hivep1
Ankhd1
Ndor1
Thoc1
Msh3
Jmjd1c
Pabpn1
Chkb
Arhgef1
Pikfyve
Rev1
Fbrsl1
Ring1
Bckdhb
Mdn1
Chd3
Srek1ip1
Pcf11
Utp15
Ivns1abp
Celf2
Snhg11
Brwd1
Tshz1
Arid4b
Szt2
Adnp
Sf1
Wdfy1
Kdm5b
Klf10
Bcat2
Tmem150a
Usp36
Trak1
Tbc1d23
Wsb1
Ptprc
Vps50
Upp2
Usp48
Ergic2
Flcn
Washc4
Ppp3ca
Tmem69
Sepsecs
Tnrc6c
Zkscan5
Nfe2l2
Prr14
Hars2
Ppil4
Eif4g3
Brpf3
Baz1b
Ganc
Eri2
Arid2
Brf1
Rabl6
Ggnbp2
Usp2
Gapvd1
Atxn7l3
Rmi1
Ap4e1
Helb
Uba5
St3gal4
Cyp2c54
Zmynd8
Taf1
Ick
Pigo
Srsf6
Cep63
Sav1
Zw10
Ddx42
Impact
Tug1
Golga4
Adar
Zfp623
Fgfr3
Phc3
Kmt5b
Myo7a
Tfdp1
Hsf2
Rnf20
Rfx7
Trub1
Smg7
Qrich1

## Sheet: Quadrant E(6378）
gene name
Chrna1
Mt2
Nanog
Mt1
Egr1
Gm15506
Fkbp5
Myzap
Gm5431
Fmo2
Atxn1
Col27a1
Rusc2
Rgs7bp
Bmp1
Sh3tc1
Npr2
Rnf225
5730408K05Rik
Alms1
Iqsec2
Il1a
Epha2
Baiap2
Med12
Arhgef19
Gadd45g
Scaf1
Lmbr1l
Stab1
Zfp983
Snhg14
Trim30a
Rasip1
Mtmr12
Ddx60
Zfp575
Osbpl11
Kcnb1
Gse1
Ppp1r9a
Ces1a
Als2cl
Capn15
Dvl1
Pim3
Cyp4a14
Tns1
Akap17b
Eaf2
Zmym3
Gm4956
Ftx
Rasgrp2
Dlg5
Esr1
Caap1
Nfil3
Ar
Ctbp2
Zdhhc13
Fam227a
Hist1h2ao
Chd7
Myo9a
Dpp9
Icam1
Per1
Lzts2
Kmt2b
Zfp354a
Atp2b4
Pisd-ps3
Frrs1
Gpcpd1
Tnk2
Amotl2
Fbxl6
Nup188
Fmnl2
Taok2
Mau2
Nlrc4
Arhgap29
Kansl3
Nr0b2
Irf2bp2
Plekhg1
Gon4l
Gm29683
Akap7
Agrn
Zfp12
Tgif1
Slc45a3
Cntrl
Rhbdf2
Zdhhc17
Zfp78
Dancr
Cyp2d12
Acin1
Nr1i3
Actr6
Rasgrp3
Srcap
Dysf
Rsbn1l
Zfp410
Slc25a37
Zmym4
Ppip5k2
Snx33
Zfp937
Pnrc1
Fcho2
Camk2g
Maf
Heatr6
Camsap1
Yeats2
Tcf3
Nfia
Skiv2l
Prkg1
Zfp777
Fyn
Vegfa
Afmid
Rnf43
Trmt1
Foxp1
Far1
Kdm4c
Olfr1033
Phrf1
Tmem259
Baz2a
Dgkh
Bcl7c
Cav2
Atp8a1
Xpo1
Cwf19l2
Orc4
Tanc2
Rbm12b2
Tmem88b
Fbxo42
Mylip
Caskin2
Zfp598
Cyp4f15
Atoh8
Ice1
Sun1
Ubqln4
Stk25
Ikbke
Med17
Cdc42bpb
Rhot1
Zc3h4
Phf20
Slc29a1
A130077B15Rik
Ice2
Loxl2
Dalrd3
Zfp869
Pkd2
Prodh2
Pde2a
Igf1
Dab2
Ahctf1
Cyp4a32
Zfp335
Gpatch8
Itih3
Cstf3
Zfp970
Zfp746
Arid4a
Edc4
Btaf1
Eva1a
Asxl1
Slc44a2
Pla2r1
Ccp110
Fastk
Cdk9
Ftsj3
Arhgap32
Macf1
Gcgr
Rnf38
Mybbp1a
Txnip
Zfp236
Otud5
Adcy6
Rasgef1b
Phactr4
Map3k3
Samd9l
Plk3
Gm7609
Zbtb18
Ppp1r10
Cdkn1a
Brd4
Dgkq
Inppl1
Smndc1
B3galt1
Kdm3a
Wdr75
Rarg
Rapgef5
Kmt2e
Zfp318
Zfhx4
Zfp952
Dock6
Dmpk
Setd5
Wdr92
Mfsd11
Bola2
Map3k1
Hnrnpl
Atp13a1
Hecw2
Fpgs
Psg16
Cdk19
Slc43a3
Setdb1
Tmtc2
Zfp146
Zfp950
Top3b
Klhl25
Srsf5
Chd1l
Cog3
Clec2d
Stra6l
Tanc1
Kansl1
Ip6k2
Zfp672
Numb
Stat5a
Kbtbd2
Tbx3
Cyp27a1
Llgl1
Glt1d1
Pold3
Slain2
Neurl4
Polr3a
Man2c1
Csf2rb2
Sppl2b
Sdad1
Adpgk
Ehbp1l1
Cd59a
Fastkd1
R3hcc1l
U2af2
Adgrf5
Cramp1l
Scrib
Mycbp2
Grb10
Eea1
Nr1i2
Birc5
Txlna
Parp16
Nedd4l
Irf8
Sec16b
Smpd2
Hsd3b2
Clpx
Esrp2
Adgre5
Zranb1
Scaf4
Gimap9
Rabggtb
Chd9
Slc9a1
Plxnd1
Uty
Mak16
Cep85
Ddx46
Paxip1
Nt5c2
Ep400
Cpsf1
Stx5a
Chpf2
Vps52
Sdc4
Irak2
Tmem106a
Kcnk5
Rnf169
Zfp281
Tesk2
Pptc7
Arid1a
Nfx1
Usp19
Impa1
Zfp932
Jade2
Sema6d
Aspg
Hdac6
Preb
Prrc2a
Tmppe
Trappc10
Vps16
Pus10
Neb
Polr1a
Sbf1
Ddx5
Ccdc107
Cdan1
Zrsr1
Pkd1
Rnf126
Gpkow
Nlrc5
Slk
Ptp4a1
Zbtb21
Mark2
Cyp1a1
Zfp639
Serpina3g
Mta1
Sp100
C5ar2
Gas5
Tecpr1
Aars2
Mob4
Dedd
Ifrd1
Ddx52
Abl1
Mettl6
Notch1
Zfp292
Zbed4
Dazap1
Dhx33
Akap1
Eml3
Mga
Hps3
Bms1
Uros
Tapt1
Zfp644
Tfrc
Per3
Uba3
Tef
Trim12c
Synj1
Atn1
Rnf111
Epn2
Zfp385b
Ttc4
Ncoa6
Rabgef1
Afdn
Cic
Rlf
N4bp2l1
Ranbp2
Zfp825
Dnmbp
Ppp1r15a
Mink1
Dcun1d3
Zmiz2
Ppp1r12c
Camk2b
Slc2a1
Plekhg3
Matr3
Tec
Dclre1c
Nadsyn1
Brd1
Fryl
Zfp219
Ptpn23
Cnot3
Luc7l
Epb41l2
Nr1d2
Shb
Hdac7
Esrra
Abcc6
Nav2
Adra1b
Cables2
Peli1
Zscan21
Gm7102
Kmt2a
Zswim8
Gpaa1
Eml1
Zfp426
Pxdn
Dgke
Strn4
Ciz1
2810459M11Rik
Lyve1
A730008H23Rik
Polr2h
Ctns
Lypla2
Snrnp70
Eps15l1
Tmed5
Tfpi
Zcchc14
Crtc1
Upf1
Tcf4
Lrit1
Nab2
Ercc4
Atg16l1
Zfp740
Myo19
Parp6
Slc8b1
Arhgap17
Phldb2
Rev3l
Mcm3ap
2610507I01Rik
Ythdf3
Strn3
Cdk8
Gtf2a2
Nolc1
Ap3d1
Zbtb6
Ctdspl
Gemin5
Ptpn12
Amd2
Msl1
Kat6a
Entpd8
Ankrd12
Pcyt2
Flywch1
Ikbkb
Nprl3
Pfas
Wdr24
Tmem161a
Bahcc1
Zfhx3
Rgs16
Tbc1d8
Ddhd1
Coro1a
Gcc1
H2-Q4
Nynrin
Parp4
Exoc5
Abcg5
Plk2
Chd1
Polr1b
Secisbp2
Sik1
Sik3
Slc12a2
Huwe1
Socs5
Bcl9l
Fetub
Mmaa
Prr12
Tomm34
Slc11a1
Chd4
Cabin1
Ewsr1
Slc17a8
Mms19
Smc4
Dapk1
Lama4
Cyp4a10
Coro7
Srsf2
Esco1
Zfp629
Smoc1
Usp3
Fli1
Etnppl
Plxnb1
Gtpbp2
Jarid2
Uroc1
Aass
Itpr1
Eps8l2
Jak3
Slc38a2
Snx17
Tardbp
Fmo1
Ier2
Uspl1
Ift172
Ppp4r3a
Arvcf
Adcy7
Pisd-ps1
Naa15
Ric8a
4932438A13Rik
Sec24a
Pip5k1a
Creld2
Whamm
Bmt2
Arfgap1
Tecpr2
Tnpo2
Plekha5
Pfdn2
Git2
Wdr37
Mtif2
Tbc1d24
Adam23
Zbtb40
Ahnak
Rmnd5b
Kdm6a
Ndufaf4
Lpl
Gls
Rtp3
Dynlt1a
Abi1
Ip6k1
Map4k3
Cdkal1
Gm4841
Ercc6l2
Tor1b
Inpp5f
Ubp1
Ranbp3
Smarcd2
Pcsk7
Atp11a
Cwc22
Atp9b
Ubtf
Rab33b
Jag1
Sp4
Cdk17
Rorc
Zfp967
Ttll4
Ccdc97
Mbnl2
Phtf1
Nop2
Fam120b
Zfp84
Nrg4
Cpne1
Nav1
4930511M06Rik
Ptgs1
Ap4b1
Rnf123
Sgpl1
Nsrp1
Zfx
Dsg1c
Fam193a
Daam2
Pcsk4
Creb3l3
Proser1
Cep170
Tmcc1
Nipbl
Amigo2
Kmt2d
Ldb1
Them4
Acap2
Dse
Nampt
Lpin2
Mllt6
Tmem268
Fam207a
Ndst2
Apol7b
Pbx2
Supt6
Fbxw5
Dnmt3a
Fbxl3
Maf1
Prkch
Gvin1
A230072C01Rik
Nrf1
Nasp
Phf23
Dcp1a
Ints1
9930021J03Rik
Pot1b
Brd3
Ogfrl1
Ehmt2
Aspscr1
Tial1
Xiap
Tsc22d3
Tie1
Pigm
Zc3h18
Igfbp3
Rtp4
Mst1
Cdk10
Cep97
Nfxl1
Rbm26
Fbxo11
Slc35e2
P3h1
Bptf
Pdcd11
Rab40c
Ctcf
Ranbp6
Vars
Cd84
Wac
Gnl3
Rhbdd2
Rpl38
Plcg1
Trmt2a
Zkscan1
Dmwd
BC003965
Pofut2
Scmh1
Nfkb1
Hspg2
Lrig3
Nr6a1
Faap100
Fxr2
Tek
Pyroxd2
Camsap3
Zfp638
Ubr4
Irf2
Megf8
Arl4d
Mif4gd
Zfyve1
Nfrkb
Ammecr1l
Sart1
Nat10
Mapk14
Egfl7
Lmo7
Ppp1r9b
Kif3a
Gm14308
Gm3055
Maml1
Ablim3
Ahcyl1
Cry1
Nek4
Rpl14
Usf1
Lrrfip1
Tns2
Mta2
Cdk2
Elf2
Ubn1
Helz2
Aida
Ube2o
Txndc11
Ubn2
Ncoa3
Endov
Gclc
Ppp4r4
Nsd1
Mios
Tlr4
Pcnx3
Trim28
Cluh
Vps13a
Elmod3
Sirpa
Tnks1bp1
Med13l
Rsad1
Cdip1
Tln1
Ppox
Napg
Elmsan1
Ssbp1
D130043K22Rik
Kansl2
Taf15
Letmd1
Sp2
Flt4
Wdr41
Fkbp15
Ccdc137
Dmxl1
Rara
St3gal5
Ddx3y
Senp7
Trio
Gpx3
Brd2
Trim30d
Plce1
G6pc
Ythdc2
Zfp346
Slc35a4
Plekhh3
Mark3
Magi1
Pcsk5
Slc39a14
Zfp770
Herc2
Ndufa5
Tcerg1
Atxn2l
Wdr43
Plcb3
Gm10785
Cad
Tbc1d4
Cox20
Rab11fip3
Atg2a
Cyp2c37
Zbtb2
Hmcn1
Ktn1
Parp10
Cd163
Noc2l
Nr5a2
Lztr1
Rnf214
Angptl4
Smg1
Mef2a
Akap9
Mlxip
Dhx30
Cyp4a31
Lims2
Wdr59
Klkb1
Hnrnpdl
Ddi2
Cyp2b9
Pld2
Ep300
Casd1
Cdkn1b
Hp1bp3
Eml5
Celsr1
Dock9
Rab30
5830473C10Rik
Etv6
Gtf2f1
Acnat1
Prkab1
Sh2b1
Nod1
Zfp60
Tmem131
Tab3
Vldlr
Vmp1
Ggps1
Tacc2
Swt1
Tmf1
Med15
Rcor3
Ccdc22
Srgap2
Lepr
Atp2c1
Ankrd11
Snx8
Glcci1
Fra10ac1
Atxn7
Cebpb
Zfand5
Cpeb2
Top1
Kmt2c
Pcmtd1
Vav1
Rif1
Zfp606
Srpk1
Spns1
Dclre1a
Itsn2
Rbm22
Mfn1
Inpp5b
Sec14l4
Taf3
Mxd1
Vezt
Daxx
Bmp2
Nup98
Zfp445
Gimap6
Araf
Mafg
Smc5
Zbtb20
Ube2v2
Ppp2r3a
Nr1h2
Nelfb
Tnrc18
Ttc5
Vwa8
Gk
Eml4
Herc1
Angptl3
Cnot2
Il10rb
Pygo2
Polr2f
Rasa1
Rps6kb1
Fam214b
Isg20l2
Nin
Lrp3
Fign
Arhgef40
Nsmaf
Net1
Kif2a
Trp53bp1
Zfp148
Serpina3f
Brd8
Fkbp2
Ppp1r3b
Calcrl
Pds5b
Heatr1
Ptpn21
Prodh
Tlr5
Slc38a7
Ube4a
Neurl3
Stat5b
Git1
Cebpd
Tbrg4
Mfsd2a
Smchd1
Ubr5
Ogt
Dnm1l
Raf1
Lrrc32
Chfr
Cnppd1
Smg5
Usp18
Scaf8
Crybg3
Rad1
C1s1
Pcm1
Asxl2
Paip1
Hmg20b
Nup160
Apoc4
Fzd6
Paf1
Secisbp2l
Cyp7a1
Clcn2
Dapk3
Pwp2
Cntnap1
Pcnt
Zmynd11
Lcorl
Apc
Cdk13
Brca2
Setd1b
Ephb4
Mib2
Nop14
Nabp1
Deaf1
Setd2
Usp45
Vps11
Oplah
Mtrr
Cyb561a3
Pigv
Brip1os
Fbxo28
Ssb
Inafm2
Adgrl2
Pum1
Nfyc
Lrig2
Lats1
Lyst
Atxn3
Slc35b3
Acnat2
Ermard
Ptpn2
Ftcd
Rnf44
Rrp12
Nfkbia
Plekhm2
Dvl3
Trappc11
Malt1
Zfp874b
Erbin
Syde2
Zfp654
Polg
Rad54l2
Myo9b
Cwf19l1
Stk11
Cenpc1
Usp54
Bach2
Sorbs2
Prrc2c
Rpl35
Vps37b
Cyp4f13
Eng
Tdg
Sec31a
Polr2a
Bcor
Slc4a2
Zfr
Usp34
Smarca2
Ncor1
Cep120
Vipas39
Spg11
Mbnl1
Irf1
Ufl1
Lancl1
Ubr1
Mafb
Trak2
Uqcc3
Zfp386
Gbp9
Kctd12b
Gbp7
Clip1
Ubap2
Lipg
Frmd4b
Hnrnpm
Nom1
Cept1
Atf4
1810055G02Rik
Uap1
Osbpl8
Nfkb2
Tango2
Prkaa1
Dchs1
Zfp275
Slc35e3
Sf3b3
Zfp326
Patl1
Rfng
Rabggta
Ints5
Nktr
Gnl2
Pus7
Inpp5k
Exd2
Sel1l
Slc43a2
Supt16
Kdm2a
Etv3
2310061I04Rik
Naa40
Ube3b
Ccdc82
Pik3ca
Lemd3
Mapk8
Acot12
Trim2
Fam160b1
Nol8
Atp13a3
Synrg
R3hdm2
Asl
1810030O07Rik
Mrpl38
Ski
Phlpp2
Dgat1
Spry4
Zmiz1
Ankrd17
Itsn1
E2f4
Apbb2
Gpatch2
U2af1
Zc3h8
Ric8b
Tpcn1
Gm4285
Gng2
Ints8
Agxt2
Trim26
Csf2rb
Cyth1
Tor3a
Marf1
Prg4
Ddx20
Wdr6
Map4k5
Nfatc2ip
Zfp11
Gemin2
Tbc1d2b
Syne2
Tgfbr3
Ppp1r16a
Ampd2
Zcrb1
Tada1
Foxa2
Myo1b
Ints7
Prkdc
Flnb
Pdlim5
Ptcd3
Zfyve16
Mtm1
Top2b
Trip12
Larp1
Eif4ebp3
Ppp3cb
Sidt2
Prdm10
Senp2
Lrch3
Cant1
Rbm4
Arl4a
Topors
Eif2ak4
Jam2
Ilkap
Itpr2
S100a13
Gnptab
Pkdcc
Grina
Ipo13
Unkl
Parp14
Dbt
Apbb1ip
Nedd1
Foxn2
Hip1
Atad3a
Arfrp1
Naaladl2
Nfat5
Slu7
2610507B11Rik
Fmr1
Ubr2
Ppp2r5b
Hck
Zfp800
Timm9
Bag6
Med25
Ptprd
Tmx3
Dctn5
Rbm41
Tsc1
Eif2s3y
Cnot8
Ncoa1
Sun2
Rpl36
Birc6
Atp6v0a2
Midn
Xrn1
Crebrf
Slc30a10
Gga1
Rxrb
Pdik1l
Tjp1
Sos2
Pde7a
Sppl3
Mon2
Clcn7
Wdr33
Ino80d
Actb
Wdr3
Snip1
Dennd5b
Ccdc148
Cgn
Nup214
Kif5b
Usp20
Gdi1
Usp16
2510002D24Rik
Bbs1
Npat
Cdk16
Swap70
Pias1
Igfbp1
Trim41
Tab2
Gtpbp10
Kdm4a
Gimap4
Polr3f
Ttc3
Nek1
Fam76b
Lrp4
Amotl1
Nlk
Rps18
Hgfac
Tmem214
Tle3
Bloc1s1
Ppp1r16b
Pxk
Cisd3
Apba3
Actn4
Smad3
Usp21
Orc3
Rab24
Slc27a1
Exoc1
Raver1
Syne1
Spout1
Ube2b
Hnrnpll
Birc3
Mark4
Fbxl4
Cdc42ep4
Zbtb39
Snhg8
Bod1l
Mia3
Usp38
Zfp507
Fndc3a
Cd38
Lsg1
Ptk2
Ncor2
Ltbp4
Ppp6r3
Zfp266
Slc22a30
Dync1h1
Zfp946
Cfp
Kctd3
Twnk
Gckr
Col18a1
Zfand6
Rpl32l
Rsrp1
Mphosph8
Ddx51
Washc1
Atg4d
Heatr5a
Klhl20
Rnh1
Ganab
Ddx23
Gm20767
Tyk2
Ascc2
Mepce
Rint1
Stard13
Rapgef2
Supt7l
Setd6
Sbf2
Pim1
Wdfy3
Wasl
Rassf5
Mcu
Nfatc3
Wipf2
Clp1
Lcp2
Pxn
Glyr1
Ap3s1
Akt1s1
Cpsf4l
Dcun1d2
Vps37c
Mpnd
Cobll1
Nde1
Phf3
Atg2b
Hdac4
Clcn4
Prkci
Tbpl1
Eral1
Ppp4r1
Wdr82
Phf2
Ppp1r13b
Mfsd14a
Tmem62
Vwce
Utp20
Hsd3b7
Zeb1
Dctn1
Wiz
Zfp68
Nr2f2
Tet3
Tlk1
Stam
Fam204a
Slc30a9
Fam43a
Galnt2
Slc17a2
Wdr11
Taz
Sesn1
Gas2l3
Itgal
Lonrf3
Prr14l
Slc6a9
Sh2b3
Dus3l
Cox7c
Nat2
Uvssa
Tmem181a
Cbll1
Tcp11l2
Tmem205
Ccnk
Ate1
Edrf1
Polr3b
Tnfrsf1b
Dhx36
Arhgap31
Ccdc157
Atr
Zscan29
Nek9
Ipo9
Bahd1
Gcnt2
Arhgap12
Ppm1k
Tsc2
Suco
Tmem94
Xpo6
Stub1
Sec24b
Zzz3
Jmjd8
Vcpip1
Ulk1
Zfp180
Nkiras1
Usp7
Clasp2
Tceal8
Ubl4a
Fam49a
Zfp597
Csgalnact2
Pip5k1c
Nup62
Xpot
Tgfbr1
Ythdf1
Aatf
Arhgef10l
Ubap1
C4b
Dhx37
Cask
Sirt2
Ift140
Bhmt2
Rida
Foxred1
Sipa1l2
Plec
Susd6
Myo6
Rbm27
Jak1
Chac2
Nacc2
Mrps21
Tle4
Proser2
Sat1
Rpl28
Tnfaip3
Ash1l
Zfp467
C87436
Abca1
Tgfb1
Exosc10
Pitpnc1
Fam234b
Tpst2
Cdc42ep1
Chd2
Dhrsx
Cox17
Ocln
Snrpa1
Wwc1
Ankrd26
Xaf1
Stat6
Dhx38
Zfp646
Gtf2h3
C2cd2l
Ccng2
Hira
Oasl2
Trabd
Arhgef3
Ccar2
Tlk2
Prkx
Suz12
Bcl2l1
Arel1
Chuk
BC028528
Arfgap2
Zfp24
Myd88
Epc2
Trnt1
Nkd1
Cox6c
Cyp2d22
Zfp207
Ranbp10
Prepl
Pum2
Chtop
Pml
Golga5
Becn1
Smad7
Enpp2
Hace1
Setx
Cd1d2
Bcorl1
Sphk2
Pphln1
Rnpc3
Fbxo31
Gsk3b
Zbtb10
D630039A03Rik
Tle1
Tbc1d17
Dixdc1
Slc7a2
Tubgcp6
E030030I06Rik
Zbtb7a
Rcc2
Ctif
Nup205
Bet1l
Sec16a
Atg14
Trim8
Traf2
Cluap1
Fam120c
Fmo5
Eif4b
Mtmr3
Dennd5a
Phlda1
Gopc
Evi5
Sgk1
Elob
Ncln
Stx2
Slc9a8
Rmnd1
Abcf3
Jade1
Unc93b1
Dmd
N4bp2
Limd2
B4galnt1
Plekha1
Ddx27
Mtpap
Fnip2
Mgat1
Sec62
Agap3
Kcnn2
Crebzf
4931406P16Rik
Ripk4
Pkn1
Zfp933
B3gat3
Gtf2a1
Pprc1
Ticam1
Dnajc13
Bcar1
Hnrnpul2
Prdm2
Ist1
Rnf216
Zfp217
Wnk1
Ppfibp1
Ppp4r2
Gab1
Tars2
Smarcad1
Znrf3
Dolpp1
Alpl
Trit1
Golim4
Acer2
Lmf2
Dpf2
Manea
Ppargc1a
Rpap2
Lsm14b
Gatad2a
Acsl1
Dlg1
Zbtb43
Lgr4
Lrch4
Diaph1
Spen
Arglu1
Fgd6
Ralgapb
Napa
Trrap
Tdp2
Rock2
Dstyk
Rrbp1
Nol10
Msn
Tiprl
Lhfpl2
Gnas
Prlr
Tgfbrap1
Stat3
Crtc3
Smarce1
Optn
Cpne8
Washc2
C8a
Crcp
Sntb2
Col4a3bp
Daam1
Mov10
Mn1
Etfbkmt
Lig3
Zbtb4
Ubac1
Rbm18
Mef2d
Hgs
Smim26
1700017B05Rik
Ppargc1b
Yars
Fgfr4
Pabpc4
Dcbld1
Idnk
Vps54
Plcl2
Pias2
Eed
Hexim1
Ube2i
Hdac3
Arhgap23
Fam114a2
Dennd1b
Rsf1
Ppfibp2
Pole3
Padi2
Fndc3b
Lifr
Cdc42bpg
Zbtb14
Arfgef2
Cblb
Cflar
Ptprb
Tacc1
Cyp2j6
Abi2
Tstd2
Osgin1
Cdkn2aip
Atp6v0a1
Htatsf1
Hnf4a
Trip4
Xylt2
Ddx58
Akap13
Gm12250
Zzef1
Rnft1
Rilp
Arrb1
Ildr2
Pfdn5
Clec4a1
Jak2
Max
Ube2r2
Dexi
Cyth2
Il17ra
Mapre3
Pde4dip
Numa1
Rnf2
Tmem201
Hltf
Flii
Chm
Stxbp2
Elmo2
Gdap2
Trappc8
Stk40
Nsd2
Phyhd1
Iqgap1
Fam20a
Bbip1
Hdac1
Gpat4
Ptbp1
Ttpal
Otud4
Ddx50
Rrn3
Mapk9
Nop58
Mpzl2
Zfp35
Sra1
G0s2
Mtus1
Riok2
Kdm7a
Tpp1
Arnt
Map3k7
Hbs1l
Wdr13
Ppdpf
Atl2
Adcy9
Ylpm1
Cir1
Sympk
Oser1
Inhbb
Ccnyl1
Lemd2
Rock1
Spns2
Trp53rka
Tymp
Gm14325
Zfp871
Ltv1
Tbk1
Zfand4
Akr1d1
Fam117b
Dda1
Kif21a
Kdm1a
Gas2l1
Pfkfb2
Hook2
Sufu
Kdm4b
Lrrc57
Otud7b
G3bp1
Irf3
Socs6
Klhl2
Rpl35a
Furin
Pdzrn3
Fbxo38
Galt
Ypel3
Cxxc5
Vps4a
Ndufa3
0610010F05Rik
Ano6
Ttyh3
Map3k11
Eif1a
Cul5
Invs
Tmsb4x
Stim2
Nup88
Pnn
Snrnp200
Csrnp1
Slc25a22
Hint2
Atp7b
Zranb2
Aspdh
Wdr46
Fgf1
Agt
Fbxo22
Bckdk
Ddit4
Rere
Cers6
Wdr34
Farp1
Eif4a2
Ecm1
Bmi1
Phospho2
Aldoa
Bap1
Tob2
Utp3
Dusp6
Cpeb3
Insr
Abr
Acp6
Copa
Tesk1
Tcaim
Naa10
Sec23ip
Camk2n1
Slc12a6
Irf7
AU040320
Slc25a28
D2hgdh
Slc18b1
Ncaph2
Styx
Atg9a
Erg
Csk
Usp40
Frmd6
Trappc5
Pex1
Poglut1
Ell2
Apol9b
Cars
Aak1
Pnpt1
Serac1
Sh2d4a
Ing1
Stx4a
Rrp8
Nf1
Sgk3
Elp2
Dcun1d1
Foxj3
Fat4
Fuz
Wdr81
Kif13b
Dennd1a
Ifrd2
Atpaf2
Adarb1
Tsc22d2
Rab3gap1
Dnajc21
Abcf1
Stag2
Ripk2
Zcchc2
Spp1
Eif5
Aup1
Srp72
Ttbk2
Scyl3
Tmpo
Trim33
Gm17644
Med6
Ankib1
Pcnp
Herpud1
Gbf1
Pi4k2b
D16Ertd472e
Gorasp1
Mynn
Mier1
Mief1
Ctdspl2
Arl6ip6
Dram2
Trim25
Usp9x
Fam120a
Acvr1
Fnbp1
BC017158
Ppp2r2d
Wrap53
Asb13
Ddx6
Vezf1
Ankfy1
Ncbp1
Arap1
Klc4
Gtf3c1
Mcee
Dido1
Fgl1
Rgl1
Pecam1
Neu1
Ifnar1
Rcc1l
Tat
Arf6
Vcam1
Rela
Cdc27
Rasgrp1
Atp7a
Eif2ak3
Adgrl4
Cnep1r1
Efl1
Eef1d
Arhgap42
Gtf2h1
Zfp358
Cnot6
Plekho2
Ddx18
Fam53a
Arhgap21
Haus6
Zfand1
Prkd3
Upf2
Mtmr10
Rabgap1
Cog8
Ppp1r12a
Nufip2
Wdr48
Sbno1
Gde1
Nrd1
Plekhj1
Nup155
Notch2
Fbxo32
Snrpd2
Golga7
Gm10767
Herc4
Cdc73
Pbld2
Cdo1
Nup153
Gtf3c6
Picalm
Pnkp
Arhgef18
Irak1
Pam16
Anapc1
4921524J17Rik
Tom1
Id3
Cmpk2
Srrm2
Jtb
Bcr
Limd1
Lrrc8c
B2m
Dr1
Luc7l3
Pom121
Hmbox1
Vnn3
Pfkfb1
Xdh
Sema6a
Agtr1a
Phip
Fam124a
Tnks2
Aldh16a1
44447
Angel2
Hnrnpd
Pgap2
Slc4a7
Ctdp1
D430042O09Rik
Senp3
Ap2a1
Abca9
Senp6
Aff1
Ypel2
Atp11c
Rab11fip2
Micall1
Stag1
[truncated: 4,379 more rows]

## Sheet: Quadrant F(731)
gene name
Ostf1
Emc3
Tbca
S100a10
Ptdss1
Eef1b2
BC031181
Fuca1
Gpc1
Srxn1
C1qb
Sdf4
Derl1
Gars
Sqstm1
Tsc22d1
Mpp6
Pid1
Ccpg1
Psmb2
Ormdl3
Tmbim4
Atg101
Eef1g
Poldip2
Snu13
Asnsd1
Mrps18c
Tubb4b
Cs
Mtx2
Commd1
2900097C17Rik
Thnsl2
Prdx6
Ube2z
Mthfd1
Rpn1
Cyp7b1
Slc9a3r1
Ankrd46
Dynll2
H2-Eb1
P4hb
Slc27a5
Atg12
Ergic3
Gpr180
Nhp2
Perp
Gatb
Tm2d2
Thoc3
Arhgap35
Aqp11
Fcgrt
Serpina3k
Vdac1
Fars2
Sumf1
Bcap31
Hdhd2
Rpn2
Dazap2
Iars2
Atp5g2
H2-Ab1
Plvap
Slc38a10
Med22
Gsta4
Arf3
Glod4
Mea1
Aga
Eef1a1
Sdhc
Ubxn8
Ctnnb1
Haao
Khk
Uqcrh
Vdac3
Cops7a
Mrpl43
Sec13
Eif4h
Gcat
Map1lc3a
Isca1
Blmh
Ufsp2
Hspbp1
Cyp2e1
Usp22
Eif4ebp1
Spryd7
Mettl26
Prdx3
Lgmn
Pja1
Ahsg
Yif1a
Ruvbl1
Ola1
Scamp1
Psmd11
Glrx3
Pttg1ip
Cpn1
Anxa6
Fto
C4bp
Sdhaf4
Ctso
Srp14
Ermp1
Rhou
Tmed10
Psap
Hint1
Arsb
Tmprss6
Tmem128
F2
Rpl4
Rps3
Vps35
Pnp
Aven
Dnajc3
Samhd1
Mccc2
9530068E07Rik
Eci1
Vcp
Anxa2
Sar1b
Hspd1
Arl5a
Cd302
Zbtb8os
Zfyve21
Dpm1
Vat1
Ift20
AW112010
Copg2
Grsf1
Maob
Pon2
Nucb1
Ostc
Ube2l6
Cmas
Hmgcs1
Pgd
Slc31a1
Tmem147
Lrpap1
Dcn
Pebp1
Cops4
Stat1
Man1a
Smim14
Pcyt1a
Mrpl12
Hes6
Nrp2
Umps
Clns1a
Ergic1
Esd
Txndc12
Ank
Nme1
Glo1
Rbp4
Pex14
Apool
Ccdc25
Tomm70a
Tspan9
Ppm1f
Icmt
Sf3b6
Gabarap
Cds2
Zdhhc9
Pltp
Itgb1
Gcsh
Ccdc91
Gins4
Snap29
Amt
Lima1
Mlec
Gstk1
Ddrgk1
Rplp0
Cpn2
Paqr7
Fam3c
Vkorc1
Tsen34
Pla2g12b
Smagp
Akr1c20
Fga
C77080
Creg1
Dnpep
Fam210b
Psma6
Stbd1
As3mt
Ywhaq
H2afv
Ly6e
Rab3d
Lrrc59
Dera
Ndfip2
Slc27a4
Ufc1
Slc48a1
Mcat
Fam20c
Snd1
Srpr
Hsd3b3
Serpinf1
Dynlt3
Cpb2
Cideb
Ppa2
Calm2
Zadh2
Mtch1
Rap2a
Acad11
C8b
Acot7
Coq7
Srd5a3
Mpv17l2
Emc2
Mtpn
Ugt2b1
Tmco1
Sec22b
Sec22c
Phpt1
Pemt
Hsd17b11
Cptp
Pxmp2
Mup20
Trf
Inmt
Gabarapl1
Acat1
Alas2
Klf9
Unc50
Cdc37
Xpnpep1
Eif1ax
Rpl3
Plpp2
Acaa1b
Psmd8
Aldh3a2
Lbh
Enpp5
Rps4x
Fgg
Spg21
Tmbim6
Rbbp7
Pm20d1
Nipsnap3b
Mrps12
Cyp2d40
Washc3
Tceanc2
2810004N23Rik
Slc25a1
Wdr83os
H2-Q10
Olig1
Khdrbs3
Cnih1
Lonp2
Aldh7a1
Anapc11
Ghitm
Them7
Ndufa4
Pdcd6
Lrrc42
Gm20319
Tex261
Aldh1a1
Rprd1b
Morf4l1
Dnph1
Sigmar1
Lrrc3
Pnpla7
Cltb
Clu
Aldh2
Serpina1d
B4gat1
Tmx4
Lsm4
Cd47
Ndufab1
Decr1
Tuba1b
Dag1
Rhbdd1
Eef2
Gpx1
Aig1
Hadhb
Bphl
Ugt3a2
Antxr2
Macrod1
Pecr
C1qc
Apoa4
Psmb4
Reps2
Acsf3
Slc39a8
Sucnr1
Acy3
Ddt
Tpd52l1
Nceh1
Scarb2
Slc45a4
Tuba1c
Lap3
Akr7a5
Timm17b
Rnf26
Lrrc8d
Hist1h2bc
Vapb
Ntan1
Idh2
Unc5b
Msrb1
Rpa1
Steap4
Dad1
Cct5
Pithd1
Mlf2
Pygl
Mrrf
Rexo2
Zwint
Rnf130
Tmem14c
Mipep
Lgals3bp
Pgrmc2
Cbr4
Dtd2
3110040N11Rik
Plekhb2
Dnajb12
Copb2
Msra
Aldh1b1
Pcna
Ppa1
Lss
Lipa
Lage3
Aar2
Ces2c
Adh1
Aifm1
Dhrs4
Galk1
Cyp2j5
Serinc2
Calm3
Arf4
Nop10
Ormdl1
Ctss
Selenof
Bdh1
Myl12a
Ube2e3
Mccc1
Bpnt1
Tmem254b
Rtcb
Clta
Hadh
Gsta3
Mkrn2os
Cisd1
Uchl3
Gpd2
Fdft1
Ppp1ca
Ces2g
Tmem98
Plscr1
Dlat
Tspo
Grcc10
Adh4
Snrpb
Chchd2
Saa2
Ctsl
Ybx1
Tbc1d31
Rpl9
Fabp2
Atp6v1e1
Cyb5r4
Cd5l
Ctsh
Atp6v0e
Akr1a1
Pmpcb
Eif3i
Pgam1
Rpa2
Adh5
Slc25a5
Mmgt1
Arsg
Nxt2
Mbl2
Pex11g
Dhdh
Atrnl1
Pdia6
Siae
Ppia
Rnaset2a
Tmem9
Pgm2
Rab1b
Pglyrp2
Gpd1
Cyp4a12a
Mrps18a
Serpina1a
Cbx1
Nfu1
Rpl41
Tlcd2
Ugt3a1
Paox
Marco
Pdlim1
Tagln
Guk1
Hsd17b12
Abcd3
Umad1
Wfdc21
Lamtor1
Bbox1
Mxd4
Ctsd
Saraf
Hadha
Snx12
Trappc4
Hat1
Lyplal1
Lzic
Crp
Dbi
Gas2
Gchfr
Echdc1
Pik3ap1
Cd151
Ephx1
Mmab
Larp1b
Hmgn5
Pdzk1
Rab5b
Mrpl46
Hspa9
Retsat
Iba57
Tmem109
Ubqln2
Pepd
Elovl2
Urah
Snx9
Krt8
Dhrs7
Cyp2r1
Serpina7
Fitm2
Atp1a1
Chmp5
Mmadhc
Lgals9
Mrpl44
Car5a
Prkaa2
Acaa2
Psmd14
Csrp1
Serpina12
H2afz
Snx7
Acat2
Isoc1
44448
Atp5g3
Klhdc7a
Gch1
Slc46a1
Atp5f1
Mdh2
F13b
Yipf1
Selenop
Adipor2
Atpaf1
Hdac11
Papss1
Sucla2
Sh3bgrl2
Galk2
Anxa5
Mtmr9
Acad12
Klf12
Sys1
Laptm4b
Eif5a
Cog5
Fzd4
Eif6
Xkr8
Etfdh
Ran
Rnf11
Akr1c12
Npc2
Slc39a11
Atxn10
Spr
Tmem267
Gm4952
Tm7sf2
Prdx1
Fads6
Tufm
Arhgef37
Gstm3
Dhcr7
Lactb
Slc22a1
Lhfp
Eno1b
Scd1
Gstm7
Tgfbr2
Emc10
Insig1
Hopx
Paqr9
Hspa1b
Fam174a
Pccb
Atp5a1
Stard4
Nicn1
Prep
Camk1d
Gm2083
Psmb7
Abat
Gnmt
Mdh1
Dhrs1
Pdss2
Oaz1
Gpam
Atp5b
Grpel1
Tmem97
Zap70
Pin1
Cyb5b
Coasy
Nsdhl
Psma5
Srd5a1
Qdpr
Hmgcl
Lamp1
Bloc1s5
Ldha
St6gal1
Ndfip1
Eepd1
Aldh1a7
Atic
Slc41a2
Slc10a1
Akr1c6
Nudt7
Tpi1
C9
Abhd2
Pklr
Pgk1
Cox5a
Glrx5
Cryz
Hsd17b7
Dpy30
Pcca
Dpys
Cldn2
Cyp8b1
Ehhadh
Rtn4
C1rb
Dhcr24
Opa3
Apom
Thrsp
Pstpip2
Acads
Echs1
Gfm1
Gprc5b
Asah2
Cops6
Sc5d
Nudt12
Cyp2u1
Psmd13
Agmo
Cyp2c29
Gna12
Mup7
Fads3
Elovl5
Lactb2
Gstm4
Smpdl3a
Sdhd
Spcs1
Ptgfrn
Reck
Cyp2d11
Acss3
Akr1c19
Acsl5
Akr1c13
Lyz2
Fam8a1
Cyp4a12b
Eno1
Zbed6
Ern1
Mfsd4a
Mid1ip1
Gm4951
Qprt
Uxs1
Rdh11
Acss2
Pcsk9
Sdha
Plin2
Pmvk
Suox
Fads1
Ntrk2
Mib1
Phospho1
Suclg1
Gbe1
Ces2e
Eif4ebp2
Nubpl
Msmo1
Aqp8
Itm2c
P2ry4
Impad1
Idi1
Ugt1a1
Hbb-bs
Sqle
Me1
Pdpr
Fbp1
Gdap10
Prkar2a
Ugt1a6a
Slc25a30
Sntb1
Lrp11
Fads2
Ugt1a9
Arl1
Utp14b
Mfsd12
Methig1
Gabbr2
Onecut1

## Sheet: Quadrant G(23)
gene name
Neat1
Grk1
Olfr856-ps1
Naip5
Zfp451
Cxcr2
Rapgef4
Cpsf7
Zc3h11a
Rbm25
4833420G17Rik
Vmn1r58
Zfp488
Gm9159
Ppcdc
Gm10768
Usp33
Son
Slc20a1
Smpd4
D5Ertd615e
Olfr613
Rreb1

## Sheet: Quadrant H(260)
gene name
Teddm1b
Ppp1r3c
Plin4
Tomm40l
Cyp2d37-ps
Tmc7
Tsku
Mrgpra6
Fbf1
F830016B08Rik
Rhobtb1
BC024386
Col6a3
Esrrg
Ahdc1
Traf7
9330020H09Rik
Gjc3
Noc3l
S100pbp
Eif4enif1
Pde4c
Spata2l
Ksr1
Zfp26
Bora
Trib1
Tnxb
Map7
Mast3
Slc36a1os
Camkk2
Fut8
Col6a1
Pign
Rnf40
Pced1a
Rffl
Fyttd1
Cep164
Stab2
Foxo1
Atad2b
A630089N07Rik
Zfp65
Tnfrsf10b
Mroh1
Prkce
Casp8ap2
Bach1
Ecm2
Junb
4933409K07Rik
Hectd1
Dmxl2
Peak1
Smad1
Mcmdc2
6530403H02Rik
Ctla2a
Nrros
2810013P06Rik
Vps39
Trafd1
Rasa2
G530011O06Rik
Tdrd3
Mtmr4
Fpgt
Sco2
Cep350
Zbtb5
Grpel2
Dock4
Dclre1b
Kcnq1ot1
Dicer1
Mknk1
Bnip2
Slc8a1
Fbxl12os
Adam17
Abhd17b
Myo18a
Zfp518a
Strip1
Vps13d
Med23
Taf13
Fbxo45
Wrn
Ino80
Pdgfra
Gnb4
Nip7
Lnpk
Ric1
Onecut2
Aebp2
Cd93
Grk4
Nr4a1
Slc39a10
Cyp4f17
Scaf11
Ublcp1
Nanp
Clock
Men1
Abcc9
Rdh13
Akap11
Tank
Gm20300
Atp13a2
Bcl2l11
Mysm1
Cgnl1
Exoc8
Rsl1d1
Setdb2
Hip1r
Klf11
Strbp
Bysl
Pik3c2a
Dusp16
D5Ertd579e
Nup54
Cebpz
Timp3
Eif2b1
Ddx21
4930533N22Rik
Elavl1
Rtf1
Coq10a
Brox
Smc6
Leng8
Mtor
Fam169b
Rnaseh2a
Adh7
Acot2
Zfp277
1500026H17Rik
Pank2
Wipf3
Ikbkg
Fbxw4
Mreg
Arrdc3
Emilin1
Zc3hav1
Krt18
Ttc17
Gm10845
AI597479
Tti1
Slc23a2
Il6ra
Dock1
Rchy1
Slc35g1
Lamc1
Ing4
Zfp605
Rhpn2
Hectd3
Aasdhppt
Erc1
Tor2a
Cacul1
Etaa1
Coa6
Cdkn2aipnl
Gtf3c4
Vnn1
Prnp
Maoa
Lamb1
Chrna2
Nemp1
Ogfr
H2-Q7
Acat3
Gtf2ird1
Zfp780b
Actr8
Atxn7l3b
Lmtk2
Zbtb41
Phf13
Tmem45b
Rer1
Wdfy4
Prmt3
Nid1
Gm14296
Zbtb16
Trim44
Surf1
Tgds
Slc25a33
Galnt1
Chsy1
Zfp442
Atl3
Commd7
Tbc1d9b
Gps1
Tnfrsf1a
Ankrd52
4933434E20Rik
Mfge8
Hfe
Acbd6
Tada2b
Pgm2l1
Tmem167
Oma1
Ndufs1
Casp6
Rnf146
Igsf5
Fam20b
Ldlrap1
Abt1
Hspa14
Msi2
Igfbp7
Enc1
Axin1
Pdp2
Pdha1
Myadm
Stard3nl
Cpne3
Pde4d
0610040J01Rik
Klhl21
Csad
Prps1
Grhpr
Rwdd2b
Rhod
Ppm1l
Itgb1bp1
Kpna1
Irs2
Gatad2b
Mcm4
Pm20d2
Tfcp2l1
Rnf121
D630045J12Rik
Paqr3
Lcor
Pde3a

## Sheet: Quadrant I(12)
gene name
Twsg1
Tmem30b
Polr2m
Thap12
Prelp
Cmtm4
Vti1b
Tbc1d20
Tlr12
Exoc4
Cyp51
Ugt1a5
